# Supplementary material for: Comparative Proteomic Analysis of the Secretome of Control and BRAF/MEK Inhibitor-Resistant Melanoma Cells
Source: J Proteome Res. 2026 Feb 25;25(4):2084–97. doi: 10.1021/acs.jproteome.5c01063 (PMC13299001; doi:10.1021/acs.jproteome.5c01063)
Supplement: Supplementary file 2 [file pr5c01063_si_003.xlsx]

## Sheet: WM9_C full list + LFQ
01_1p1	02_1p2	03_1p3	04_1p4	05_1p5	Protein IDs	Majority protein IDs		Protein names	Gene names	id	Fasta headers	Majority protein IDs
#!{Type}E	E	E	E	E	T	T		T	T	T	T	T
#!{C:Grouping1}1_DMSOcontrol	1_DMSOcontrol	1_DMSOcontrol	1_DMSOcontrol	1_DMSOcontrol
29.7082653045654	29.6983127593994	29.8335971832275	29.8400058746338	29.955322265625	P0DPI2;A0A0B4J2D5	P0DPI2;A0A0B4J2D5				0	Glutamine amidotransferase-like class 1 domain-containing protein 3, mitochondrial OS=Homo sapiens OX=9606 GN=GATD3 PE=1 SV=1;Putative glutamine amidotransferase-like class 1 domain-containing protein 3B, mitochondrial OS=Homo sapiens OX=9606 GN=GATD3B PE=	P0DPI2	A0A0B4J2D5
28.0754108428955	27.9304981231689	28.1458873748779	27.8713836669922	28.169734954834	A6NDG6	A6NDG6		Phosphoglycolate phosphatase	PGP	7	Glycerol-3-phosphate phosphatase OS=Homo sapiens OX=9606 GN=PGP PE=1 SV=1	E9PAV3	Q13765
25.8555011749268	25.6871509552002	25.7694606781006	NaN	25.5326995849609	A8MXV4	A8MXV4		Nucleoside diphosphate-linked moiety X motif 19, mitochondrial	NUDT19	9	Acyl-coenzyme A diphosphatase NUDT19 OS=Homo sapiens OX=9606 GN=NUDT19 PE=1 SV=1	O00115
31.3493156433105	31.2405338287354	31.008918762207	31.3905906677246	31.5434703826904	E9PAV3;Q13765;Q9BZK3	E9PAV3;Q13765		Nascent polypeptide-associated complex subunit alpha, muscle-specific form;Nascent polypeptide-associated complex subunit alpha	NACA	133	Nascent polypeptide-associated complex subunit alpha, muscle-specific form OS=Homo sapiens OX=9606 GN=NACA PE=1 SV=1;Nascent polypeptide-associated complex subunit alpha OS=Homo sapiens OX=9606 GN=NACA PE=1 SV=1	O00154
27.4140949249268	27.440393447876	27.4696407318115	27.2344360351563	27.9231472015381	O00115	O00115		Deoxyribonuclease-2-alpha	DNASE2	136	Deoxyribonuclease-2-alpha OS=Homo sapiens OX=9606 GN=DNASE2 PE=1 SV=2	O00170
27.5123920440674	27.1742668151855	27.1478290557861	27.3342399597168	27.5841274261475	O00151	O00151		PDZ and LIM domain protein 1	PDLIM1	139	PDZ and LIM domain protein 1 OS=Homo sapiens OX=9606 GN=PDLIM1 PE=1 SV=4	O00193
29.6313152313232	29.0000247955322	29.4578914642334	29.6437683105469	29.7303485870361	O00154	O00154		Cytosolic acyl coenzyme A thioester hydrolase	ACOT7	140	Cytosolic acyl coenzyme A thioester hydrolase OS=Homo sapiens OX=9606 GN=ACOT7 PE=1 SV=3	O00203
28.5484485626221	28.3156623840332	28.4515972137451	28.2656192779541	28.5351943969727	O00170	O00170		AH receptor-interacting protein	AIP	143	AH receptor-interacting protein OS=Homo sapiens OX=9606 GN=AIP PE=1 SV=3	O00231
28.1969966888428	27.791166305542	27.8147621154785	27.9882068634033	28.2246723175049	O00193	O00193		Small acidic protein	SMAP	144	Small acidic protein OS=Homo sapiens OX=9606 GN=SMAP PE=1 SV=1	O00232
26.7874336242676	26.864315032959	26.9584789276123	26.8902950286865	26.85910987854	O00203	O00203		AP-3 complex subunit beta-1	AP3B1	146	AP-3 complex subunit beta-1 OS=Homo sapiens OX=9606 GN=AP3B1 PE=1 SV=3	O00233
27.7816925048828	27.5433311462402	27.5439205169678	27.6857204437256	27.5695705413818	O00231	O00231		26S proteasome non-ATPase regulatory subunit 11	PSMD11	148	26S proteasome non-ATPase regulatory subunit 11 OS=Homo sapiens OX=9606 GN=PSMD11 PE=1 SV=3	O00244
27.2236137390137	27.1046962738037	27.3694458007813	26.780065536499	26.8631343841553	O00232	O00232		26S proteasome non-ATPase regulatory subunit 12	PSMD12	149	26S proteasome non-ATPase regulatory subunit 12 OS=Homo sapiens OX=9606 GN=PSMD12 PE=1 SV=3	O00267
27.2633819580078	27.8460731506348	27.7777481079102	27.7284526824951	27.8554306030273	O00233	O00233		26S proteasome non-ATPase regulatory subunit 9	PSMD9	150	26S proteasome non-ATPase regulatory subunit 9 OS=Homo sapiens OX=9606 GN=PSMD9 PE=1 SV=3	O00273
29.9016742706299	30.0506401062012	29.8333110809326	30.1832885742188	29.67116355896	O00244	O00244		Copper transport protein ATOX1	ATOX1	151	Copper transport protein ATOX1 OS=Homo sapiens OX=9606 GN=ATOX1 PE=1 SV=1	O00299
27.6057605743408	27.7165298461914	28.0232677459717	27.7091197967529	27.8294143676758	O00267	O00267		Transcription elongation factor SPT5	SUPT5H	153	Transcription elongation factor SPT5 OS=Homo sapiens OX=9606 GN=SUPT5H PE=1 SV=1	O00303
28.6513004302979	28.1653804779053	28.5492191314697	28.4423332214355	28.8782711029053	O00273	O00273		DNA fragmentation factor subunit alpha	DFFA	154	DNA fragmentation factor subunit alpha OS=Homo sapiens OX=9606 GN=DFFA PE=1 SV=1	O00391
30.4181022644043	30.0264377593994	30.2195110321045	30.1537590026855	30.3735790252686	O00299	O00299		Chloride intracellular channel protein 1	CLIC1	156	Chloride intracellular channel protein 1 OS=Homo sapiens OX=9606 GN=CLIC1 PE=1 SV=4	O00399
28.5695705413818	28.217248916626	28.3432922363281	28.3295860290527	27.753662109375	O00303	O00303		Eukaryotic translation initiation factor 3 subunit F	EIF3F	158	Eukaryotic translation initiation factor 3 subunit F OS=Homo sapiens OX=9606 GN=EIF3F PE=1 SV=1	O00410
31.4703884124756	31.748872756958	31.8734588623047	31.7383594512939	31.7931594848633	O00391	O00391		Sulfhydryl oxidase 1	QSOX1	160	Sulfhydryl oxidase 1 OS=Homo sapiens OX=9606 GN=QSOX1 PE=1 SV=3	O00429
26.2486915588379	26.0428295135498	26.4927577972412	26.4170589447021	26.1502723693848	O00399	O00399		Dynactin subunit 6	DCTN6	161	Dynactin subunit 6 OS=Homo sapiens OX=9606 GN=DCTN6 PE=1 SV=1	O00462
30.2516918182373	30.2841644287109	30.544713973999	30.3922290802002	30.557186126709	O00410	O00410		Importin-5	IPO5	162	Importin-5 OS=Homo sapiens OX=9606 GN=IPO5 PE=1 SV=4	O00468
27.2846279144287	27.4964046478271	27.6639060974121	27.2978038787842	27.2133598327637	O00429	O00429		Dynamin-1-like protein	DNM1L	165	Dynamin-1-like protein OS=Homo sapiens OX=9606 GN=DNM1L PE=1 SV=2	O00487
27.0898246765137	27.1359443664551	26.9380912780762	27.1454982757568	27.3460426330566	O00462	O00462		Beta-mannosidase	MANBA	169	Beta-mannosidase OS=Homo sapiens OX=9606 GN=MANBA PE=1 SV=3	O00505
31.3879222869873	31.4526290893555	31.4391651153564	31.226016998291	30.521032333374	O00468	O00468		Agrin;Agrin N-terminal 110 kDa subunit;Agrin C-terminal 110 kDa subunit;Agrin C-terminal 90 kDa fragment;Agrin C-terminal 22 kDa fragment	AGRN	170	Agrin OS=Homo sapiens OX=9606 GN=AGRN PE=1 SV=6	O00560
25.8428764343262	24.3375606536865	25.3051815032959	25.7280616760254	26.4278545379639	O00469	O00469		Procollagen-lysine,2-oxoglutarate 5-dioxygenase 2	PLOD2	171	Procollagen-lysine,2-oxoglutarate 5-dioxygenase 2 OS=Homo sapiens OX=9606 GN=PLOD2 PE=1 SV=2	O00566
28.1486053466797	28.027229309082	28.2222328186035	27.887508392334	27.62331199646	O00487	O00487		26S proteasome non-ATPase regulatory subunit 14	PSMD14	173	26S proteasome non-ATPase regulatory subunit 14 OS=Homo sapiens OX=9606 GN=PSMD14 PE=1 SV=1	O00567
27.6734409332275	27.6683769226074	28.0028705596924	27.6658725738525	27.583194732666	O00505	O00505		Importin subunit alpha-4	KPNA3	175	Importin subunit alpha-4 OS=Homo sapiens OX=9606 GN=KPNA3 PE=1 SV=2	O00625
29.1991748809814	29.6414966583252	29.428861618042	29.6100273132324	28.735538482666	O00560	O00560		Syntenin-1	SDCBP	178	Syntenin-1 OS=Homo sapiens OX=9606 GN=SDCBP PE=1 SV=1	O00629
26.4379043579102	27.1837615966797	27.170259475708	27.0971794128418	26.9329204559326	O00566	O00566		U3 small nucleolar ribonucleoprotein protein MPP10	MPHOSPH10	179	U3 small nucleolar ribonucleoprotein protein MPP10 OS=Homo sapiens OX=9606 GN=MPHOSPH10 PE=1 SV=2	O00754
26.6104850769043	26.4490337371826	26.1344947814941	26.6957759857178	NaN	O00567	O00567		Nucleolar protein 56	NOP56	180	Nucleolar protein 56 OS=Homo sapiens OX=9606 GN=NOP56 PE=1 SV=4	O00764
29.6834983825684	29.8548221588135	29.6880741119385	29.4839305877686	29.9377536773682	O00584	O00584		Ribonuclease T2	RNASET2	182	Ribonuclease T2 OS=Homo sapiens OX=9606 GN=RNASET2 PE=1 SV=2	O14561
29.5405445098877	29.6007900238037	29.6967391967773	29.3990917205811	29.8006076812744	O00625	O00625		Pirin	PIR	184	Pirin OS=Homo sapiens OX=9606 GN=PIR PE=1 SV=1	O14579
28.7455425262451	28.6877574920654	28.7199935913086	28.791166305542	28.7049713134766	O00629	O00629		Importin subunit alpha-3	KPNA4	185	Importin subunit alpha-3 OS=Homo sapiens OX=9606 GN=KPNA4 PE=1 SV=1	O14617
24.6839427947998	24.4521789550781	25.4354267120361	24.8683013916016	26.2874126434326	O00754	O00754		Lysosomal alpha-mannosidase;Lysosomal alpha-mannosidase A peptide;Lysosomal alpha-mannosidase B peptide;Lysosomal alpha-mannosidase C peptide;Lysosomal alpha-mannosidase D peptide;Lysosomal alpha-mannosidase E peptide	MAN2B1	189	Lysosomal alpha-mannosidase OS=Homo sapiens OX=9606 GN=MAN2B1 PE=1 SV=3	O14672
26.5508785247803	26.1005516052246	26.1658592224121	26.1896171569824	26.2164344787598	O00764	O00764		Pyridoxal kinase	PDXK	190	Pyridoxal kinase OS=Homo sapiens OX=9606 GN=PDXK PE=1 SV=1	O14737
25.7939205169678	25.7037982940674	26.1776733398438	25.8378105163574	25.7364482879639	O14497;Q8NFD5	O14497		AT-rich interactive domain-containing protein 1A	ARID1A	191	AT-rich interactive domain-containing protein 1A OS=Homo sapiens OX=9606 GN=ARID1A PE=1 SV=3	O14744
29.2983932495117	29.3211994171143	29.2615661621094	29.3061084747314	29.4311351776123	O14561	O14561		Acyl carrier protein, mitochondrial	NDUFAB1	193	Acyl carrier protein, mitochondrial OS=Homo sapiens OX=9606 GN=NDUFAB1 PE=1 SV=3	O14745
27.7272834777832	27.5354175567627	NaN	27.4957180023193	27.5785236358643	O14562	O14562		Ubiquitin domain-containing protein UBFD1	UBFD1	194	Ubiquitin domain-containing protein UBFD1 OS=Homo sapiens OX=9606 GN=UBFD1 PE=1 SV=2	O14773
28.4394035339355	28.501537322998	28.4188861846924	28.4225807189941	28.5175075531006	O14579	O14579		Coatomer subunit epsilon	COPE	196	Coatomer subunit epsilon OS=Homo sapiens OX=9606 GN=COPE PE=1 SV=3	O14776
24.9728107452393	25.4055500030518	25.3209972381592	25.541618347168	25.0735321044922	O14617	O14617		AP-3 complex subunit delta-1	AP3D1	197	AP-3 complex subunit delta-1 OS=Homo sapiens OX=9606 GN=AP3D1 PE=1 SV=1	O14786
27.2197418212891	27.2174339294434	26.9306659698486	27.0928516387939	27.616247177124	O14618	O14618		Copper chaperone for superoxide dismutase	CCS	198	Copper chaperone for superoxide dismutase OS=Homo sapiens OX=9606 GN=CCS PE=1 SV=1	O14817
27.326545715332	27.486234664917	27.5945568084717	27.742525100708	27.3544750213623	O14657	O14657		Torsin-1B	TOR1B	202	Torsin-1B OS=Homo sapiens OX=9606 GN=TOR1B PE=1 SV=2	O14818
29.7057132720947	30.0521945953369	30.1641101837158	30.0293369293213	29.8441886901855	O14672	O14672		Disintegrin and metalloproteinase domain-containing protein 10	ADAM10	203	Disintegrin and metalloproteinase domain-containing protein 10 OS=Homo sapiens OX=9606 GN=ADAM10 PE=1 SV=1	O14828
29.6962242126465	29.2977600097656	29.4467945098877	29.5936317443848	29.5680122375488	O14737	O14737		Programmed cell death protein 5	PDCD5	205	Programmed cell death protein 5 OS=Homo sapiens OX=9606 GN=PDCD5 PE=1 SV=3	O14929
27.5074863433838	27.4020233154297	27.4361896514893	27.2122459411621	27.3335571289063	O14744	O14744		Protein arginine N-methyltransferase 5;Protein arginine N-methyltransferase 5, N-terminally processed	PRMT5	206	Protein arginine N-methyltransferase 5 OS=Homo sapiens OX=9606 GN=PRMT5 PE=1 SV=4	O14936
28.7942066192627	28.520320892334	28.4062881469727	28.7321128845215	28.1280975341797	O14745	O14745		Na(+)/H(+) exchange regulatory cofactor NHE-RF1	SLC9A3R1	207	Na(+)/H(+) exchange regulatory cofactor NHE-RF1 OS=Homo sapiens OX=9606 GN=NHERF1 PE=1 SV=4	O14950	P24844
28.7166290283203	28.5377140045166	28.4355525970459	28.3526649475098	28.9867973327637	O14773	O14773		Tripeptidyl-peptidase 1	TPP1	209	Tripeptidyl-peptidase 1 OS=Homo sapiens OX=9606 GN=TPP1 PE=1 SV=2	O14974
28.180871963501	28.2446784973145	28.3017768859863	28.1149559020996	27.9956111907959	O14776;Q5VWI1	O14776		Transcription elongation regulator 1	TCERG1	210	Transcription elongation regulator 1 OS=Homo sapiens OX=9606 GN=TCERG1 PE=1 SV=2	O14979
28.2724418640137	28.2564239501953	28.3404502868652	28.0903301239014	28.0170669555664	O14786	O14786		Neuropilin-1	NRP1	211	Neuropilin-1 OS=Homo sapiens OX=9606 GN=NRP1 PE=1 SV=3	O14980
NaN	27.6165981292725	27.2565593719482	27.5958385467529	NaN	O14817	O14817		Tetraspanin-4	TSPAN4	213	Tetraspanin-4 OS=Homo sapiens OX=9606 GN=TSPAN4 PE=1 SV=1	O15031
30.9136352539063	30.8665866851807	31.0446586608887	31.0574340820313	31.1873054504395	O14818;Q8TAA3	O14818		Proteasome subunit alpha type-7	PSMA7	214	Proteasome subunit alpha type-7 OS=Homo sapiens OX=9606 GN=PSMA7 PE=1 SV=1	O15042
26.7360858917236	26.3913612365723	26.1667594909668	26.477783203125	26.2492523193359	O14828	O14828		Secretory carrier-associated membrane protein 3	SCAMP3	215	Secretory carrier-associated membrane protein 3 OS=Homo sapiens OX=9606 GN=SCAMP3 PE=1 SV=3	O15067
26.9595851898193	27.3651123046875	26.8523387908936	27.1583652496338	27.235258102417	O14929	O14929		Histone acetyltransferase type B catalytic subunit	HAT1	219	Histone acetyltransferase type B catalytic subunit OS=Homo sapiens OX=9606 GN=HAT1 PE=1 SV=2	O15145
27.6508884429932	27.9546012878418	27.888786315918	28.0559482574463	28.1761703491211	O14936	O14936		Peripheral plasma membrane protein CASK	CASK	221	Peripheral plasma membrane protein CASK OS=Homo sapiens OX=9606 GN=CASK PE=1 SV=3	O15230
28.8933067321777	28.9315395355225	28.9741859436035	29.1975345611572	28.9152755737305	O14950;P24844	O14950;P24844		Myosin regulatory light chain 12B;Myosin regulatory light polypeptide 9	MYL12B;MYL9	222	Myosin regulatory light chain 12B OS=Homo sapiens OX=9606 GN=MYL12B PE=1 SV=2;Myosin regulatory light polypeptide 9 OS=Homo sapiens OX=9606 GN=MYL9 PE=1 SV=4	O15240
26.6175079345703	27.7777481079102	27.525146484375	27.2899112701416	27.362606048584	O14964	O14964		Hepatocyte growth factor-regulated tyrosine kinase substrate	HGS	224	Hepatocyte growth factor-regulated tyrosine kinase substrate OS=Homo sapiens OX=9606 GN=HGS PE=1 SV=1	O15305
27.0272827148438	26.7765560150146	26.9608001708984	27.2681198120117	27.1467609405518	O14974	O14974		Protein phosphatase 1 regulatory subunit 12A	PPP1R12A	225	Protein phosphatase 1 regulatory subunit 12A OS=Homo sapiens OX=9606 GN=PPP1R12A PE=1 SV=1	O15347
28.5880298614502	28.218864440918	28.2194194793701	28.6717205047607	28.3128528594971	O14979	O14979		Heterogeneous nuclear ribonucleoprotein D-like	HNRNPDL	226	Heterogeneous nuclear ribonucleoprotein D-like OS=Homo sapiens OX=9606 GN=HNRNPDL PE=1 SV=3	O15355
29.1553039550781	28.9756355285645	29.1940155029297	29.1546287536621	29.2328357696533	O14980	O14980		Exportin-1	XPO1	227	Exportin-1 OS=Homo sapiens OX=9606 GN=XPO1 PE=1 SV=1	O15371
26.0055179595947	26.0386505126953	26.0577354431152	26.0836505889893	NaN	O15020	O15020		Spectrin beta chain, non-erythrocytic 2	SPTBN2	229	Spectrin beta chain, non-erythrocytic 2 OS=Homo sapiens OX=9606 GN=SPTBN2 PE=1 SV=3	O15372
22.5312194824219	25.0408039093018	24.608907699585	23.4392356872559	24.3118133544922	O15031	O15031		Plexin-B2	PLXNB2	231	Plexin-B2 OS=Homo sapiens OX=9606 GN=PLXNB2 PE=1 SV=3	O15382
25.7264270782471	25.9321537017822	25.9549560546875	25.4554119110107	25.2959308624268	O15042	O15042		U2 snRNP-associated SURP motif-containing protein	U2SURP	232	U2 snRNP-associated SURP motif-containing protein OS=Homo sapiens OX=9606 GN=U2SURP PE=1 SV=2	O15446
29.5666522979736	29.4878063201904	29.5949840545654	29.5476036071777	29.8305625915527	O15067	O15067		Phosphoribosylformylglycinamidine synthase	PFAS	235	Phosphoribosylformylglycinamidine synthase OS=Homo sapiens OX=9606 GN=PFAS PE=1 SV=4	O15498
28.3654460906982	28.5175075531006	28.6537265777588	28.7616710662842	28.5813274383545	O15143	O15143		Actin-related protein 2/3 complex subunit 1B	ARPC1B	239	Actin-related protein 2/3 complex subunit 1B OS=Homo sapiens OX=9606 GN=ARPC1B PE=1 SV=3	O15511
29.0589962005615	29.0443725585938	28.9714202880859	29.0947914123535	29.138973236084	O15144	O15144		Actin-related protein 2/3 complex subunit 2	ARPC2	240	Actin-related protein 2/3 complex subunit 2 OS=Homo sapiens OX=9606 GN=ARPC2 PE=1 SV=1	O15514
28.1493816375732	28.2175254821777	28.3447742462158	28.3603057861328	28.1380462646484	O15145	O15145		Actin-related protein 2/3 complex subunit 3	ARPC3	241	Actin-related protein 2/3 complex subunit 3 OS=Homo sapiens OX=9606 GN=ARPC3 PE=1 SV=3	O43143
29.5932216644287	29.4559726715088	29.4395217895508	29.6873073577881	29.6004886627197	O15212	O15212		Prefoldin subunit 6	PFDN6	246	Prefoldin subunit 6 OS=Homo sapiens OX=9606 GN=PFDN6 PE=1 SV=1	O43159
29.6000804901123	29.5329856872559	29.7435054779053	29.2012557983398	28.7622737884521	O15230;Q16787	O15230		Laminin subunit alpha-5	LAMA5	248	Laminin subunit alpha-5 OS=Homo sapiens OX=9606 GN=LAMA5 PE=1 SV=8	O43172
34.1934432983398	34.2330665588379	34.2467193603516	34.3968162536621	34.157154083252	O15240	O15240		Neurosecretory protein VGF;Neuroendocrine regulatory peptide-1;Neuroendocrine regulatory peptide-2;Antimicrobial peptide VGF[554-577]	VGF	251	Neurosecretory protein VGF OS=Homo sapiens OX=9606 GN=VGF PE=1 SV=2	O43242
26.4886417388916	27.0399875640869	26.7512359619141	26.9502696990967	26.3946685791016	O15305;Q92871	O15305		Phosphomannomutase 2	PMM2	252	Phosphomannomutase 2 OS=Homo sapiens OX=9606 GN=PMM2 PE=1 SV=1	O43252
29.2445869445801	29.0824337005615	29.1946964263916	29.4284820556641	29.6895084381104	O15347	O15347		High mobility group protein B3	HMGB3	254	High mobility group protein B3 OS=Homo sapiens OX=9606 GN=HMGB3 PE=1 SV=4	O43286
29.9476795196533	30.0106525421143	29.9019622802734	30.1294002532959	30.2074604034424	O15355	O15355		Protein phosphatase 1G	PPM1G	256	Protein phosphatase 1G OS=Homo sapiens OX=9606 GN=PPM1G PE=1 SV=1	O43290
27.5202083587646	27.6324939727783	27.3855800628662	27.2178955078125	27.0469760894775	O15371	O15371		Eukaryotic translation initiation factor 3 subunit D	EIF3D	257	Eukaryotic translation initiation factor 3 subunit D OS=Homo sapiens OX=9606 GN=EIF3D PE=1 SV=1	O43390
28.2634258270264	28.2922401428223	28.2454490661621	28.3873062133789	28.2183570861816	O15372	O15372		Eukaryotic translation initiation factor 3 subunit H	EIF3H	258	Eukaryotic translation initiation factor 3 subunit H OS=Homo sapiens OX=9606 GN=EIF3H PE=1 SV=1	O43395
28.5185966491699	28.4835071563721	28.56982421875	28.628396987915	28.7440662384033	O15382	O15382		Branched-chain-amino-acid aminotransferase, mitochondrial	BCAT2	259	Branched-chain-amino-acid aminotransferase, mitochondrial OS=Homo sapiens OX=9606 GN=BCAT2 PE=1 SV=2	O43396
27.4473476409912	NaN	27.3822841644287	27.4575595855713	NaN	O15446	O15446		DNA-directed RNA polymerase I subunit RPA34	CD3EAP	261	DNA-directed RNA polymerase I subunit RPA34 OS=Homo sapiens OX=9606 GN=POLR1G PE=1 SV=1	O43432
27.8368949890137	27.3912467956543	28.2500667572021	28.3179492950439	28.3334293365479	O15498	O15498		Synaptobrevin homolog YKT6	YKT6	263	Synaptobrevin homolog YKT6 OS=Homo sapiens OX=9606 GN=YKT6 PE=1 SV=1	O43464
28.8656139373779	28.9018478393555	29.0726795196533	28.9290866851807	28.9198551177979	O15511	O15511		Actin-related protein 2/3 complex subunit 5	ARPC5	264	Actin-related protein 2/3 complex subunit 5 OS=Homo sapiens OX=9606 GN=ARPC5 PE=1 SV=3	O43488
26.3936538696289	26.2643299102783	26.5976142883301	26.4170436859131	26.6611213684082	O15514	O15514		DNA-directed RNA polymerase II subunit RPB4	POLR2D	265	DNA-directed RNA polymerase II subunit RPB4 OS=Homo sapiens OX=9606 GN=POLR2D PE=1 SV=1	O43491
26.8978137969971	26.8344860076904	27.0111598968506	27.3220806121826	26.678955078125	O43143	O43143		Pre-mRNA-splicing factor ATP-dependent RNA helicase DHX15	DHX15	266	ATP-dependent RNA helicase DHX15 OS=Homo sapiens OX=9606 GN=DHX15 PE=1 SV=2	O43493
26.2150096893311	26.7142391204834	26.3850860595703	26.3722553253174	26.4375553131104	O43159	O43159		Ribosomal RNA-processing protein 8	RRP8	270	Ribosomal RNA-processing protein 8 OS=Homo sapiens OX=9606 GN=RRP8 PE=1 SV=2	O43504
26.3340854644775	26.5635452270508	26.6949806213379	26.7579898834229	26.2597579956055	O43172	O43172		U4/U6 small nuclear ribonucleoprotein Prp4	PRPF4	272	U4/U6 small nuclear ribonucleoprotein Prp4 OS=Homo sapiens OX=9606 GN=PRPF4 PE=1 SV=2	O43505
26.213321685791	27.0515480041504	26.9908580780029	26.8819198608398	26.4068965911865	O43175	O43175		D-3-phosphoglycerate dehydrogenase	PHGDH	273	D-3-phosphoglycerate dehydrogenase OS=Homo sapiens OX=9606 GN=PHGDH PE=1 SV=4	O43556
27.9924259185791	28.0096130371094	28.1721687316895	27.9571514129639	27.6716861724854	O43242	O43242		26S proteasome non-ATPase regulatory subunit 3	PSMD3	276	26S proteasome non-ATPase regulatory subunit 3 OS=Homo sapiens OX=9606 GN=PSMD3 PE=1 SV=2	O43598
27.220573425293	27.231782913208	27.5909938812256	27.4935054779053	27.4381732940674	O43252	O43252		Bifunctional 3-phosphoadenosine 5-phosphosulfate synthase 1;Sulfate adenylyltransferase;Adenylyl-sulfate kinase	PAPSS1	278	Bifunctional 3-phosphoadenosine 5-phosphosulfate synthase 1 OS=Homo sapiens OX=9606 GN=PAPSS1 PE=1 SV=2	O43633
NaN	NaN	28.3971767425537	29.2210578918457	28.6570701599121	O43286;Q9UBX8	O43286		Beta-1,4-galactosyltransferase 5	B4GALT5	279	Beta-1,4-galactosyltransferase 5 OS=Homo sapiens OX=9606 GN=B4GALT5 PE=1 SV=1	O43660
27.2138233184814	26.7948875427246	26.7319507598877	27.3388366699219	27.2468090057373	O43290	O43290		U4/U6.U5 tri-snRNP-associated protein 1	SART1	280	U4/U6.U5 tri-snRNP-associated protein 1 OS=Homo sapiens OX=9606 GN=SART1 PE=1 SV=1	O43670
30.2114105224609	30.1715259552002	30.2173175811768	30.1980037689209	30.3354320526123	O43390	O43390		Heterogeneous nuclear ribonucleoprotein R	HNRNPR	284	Heterogeneous nuclear ribonucleoprotein R OS=Homo sapiens OX=9606 GN=HNRNPR PE=1 SV=1	O43684
29.2691020965576	29.0293636322021	28.3457889556885	29.4807567596436	29.2436351776123	O43395	O43395		U4/U6 small nuclear ribonucleoprotein Prp3	PRPF3	285	U4/U6 small nuclear ribonucleoprotein Prp3 OS=Homo sapiens OX=9606 GN=PRPF3 PE=1 SV=2	O43707
29.5591945648193	29.4654235839844	29.4298801422119	29.6803493499756	29.7439861297607	O43396	O43396		Thioredoxin-like protein 1	TXNL1	286	Thioredoxin-like protein 1 OS=Homo sapiens OX=9606 GN=TXNL1 PE=1 SV=3	O43747
30.0825843811035	29.8766174316406	29.8481197357178	30.0723991394043	30.3148403167725	O43399	O43399		Tumor protein D54	TPD52L2	287	Tumor protein D54 OS=Homo sapiens OX=9606 GN=TPD52L2 PE=1 SV=2	O43752
26.4429092407227	26.4141750335693	26.0428085327148	26.6563549041748	26.0365333557129	O43432	O43432		Eukaryotic translation initiation factor 4 gamma 3	EIF4G3	289	Eukaryotic translation initiation factor 4 gamma 3 OS=Homo sapiens OX=9606 GN=EIF4G3 PE=1 SV=2	O43765
28.2605571746826	28.1778812408447	28.4932384490967	28.3612270355225	28.314884185791	O43447	O43447		Peptidyl-prolyl cis-trans isomerase H	PPIH	290	Peptidyl-prolyl cis-trans isomerase H OS=Homo sapiens OX=9606 GN=PPIH PE=1 SV=1	O43768
27.0545520782471	26.4554748535156	26.393196105957	27.1129684448242	26.4248790740967	O43464	O43464		Serine protease HTRA2, mitochondrial	HTRA2	291	Serine protease HTRA2, mitochondrial OS=Homo sapiens OX=9606 GN=HTRA2 PE=1 SV=2	O43776
28.688591003418	28.93727684021	28.8997173309326	28.7872161865234	28.9910488128662	O43488;Q8NHP1;O95154	O43488		Aflatoxin B1 aldehyde reductase member 2	AKR7A2	292	Aflatoxin B1 aldehyde reductase member 2 OS=Homo sapiens OX=9606 GN=AKR7A2 PE=1 SV=3	O43809
26.7528953552246	27.3305683135986	27.0463523864746	26.5743999481201	27.5072593688965	O43491	O43491		Band 4.1-like protein 2	EPB41L2	293	Band 4.1-like protein 2 OS=Homo sapiens OX=9606 GN=EPB41L2 PE=1 SV=1	O43818
26.5074558258057	NaN	NaN	26.8589916229248	26.6339492797852	O43493	O43493		Trans-Golgi network integral membrane protein 2	TGOLN2	294	Trans-Golgi network integral membrane protein 2 OS=Homo sapiens OX=9606 GN=TGOLN2 PE=1 SV=4	O43823
26.0819854736328	27.0447902679443	26.7655963897705	26.0487651824951	26.843620300293	O43504	O43504		Ragulator complex protein LAMTOR5	LAMTOR5	295	Ragulator complex protein LAMTOR5 OS=Homo sapiens OX=9606 GN=LAMTOR5 PE=1 SV=1	O43847
30.4297199249268	30.6059379577637	30.5546264648438	30.4793300628662	30.7396469116211	O43505	O43505		Beta-1,4-glucuronyltransferase 1	B4GAT1	296	Beta-1,4-glucuronyltransferase 1 OS=Homo sapiens OX=9606 GN=B4GAT1 PE=1 SV=1	O43852
25.358470916748	25.7758026123047	26.2993240356445	26.1077308654785	26.3931465148926	O43556	O43556		Epsilon-sarcoglycan	SGCE	299	Epsilon-sarcoglycan OS=Homo sapiens OX=9606 GN=SGCE PE=1 SV=6	O60220
29.1851558685303	29.1239852905273	28.7801609039307	29.1064186096191	29.2467632293701	O43583	O43583		Density-regulated protein	DENR	300	Density-regulated protein OS=Homo sapiens OX=9606 GN=DENR PE=1 SV=2	O60232
27.5524482727051	27.4161891937256	28.0564136505127	28.1280479431152	28.2118282318115	O43592	O43592		Exportin-T	XPOT	301	Exportin-T OS=Homo sapiens OX=9606 GN=XPOT PE=1 SV=2	O60256
29.0132923126221	28.7736358642578	28.7852840423584	28.9202823638916	28.9822616577148	O43598	O43598		2-deoxynucleoside 5-phosphate N-hydrolase 1	DNPH1	302	5-hydroxymethyl-dUMP N-hydrolase OS=Homo sapiens OX=9606 GN=DNPH1 PE=1 SV=1	O60271
25.1288833618164	25.9857444763184	25.7961254119873	NaN	NaN	O43633	O43633		Charged multivesicular body protein 2a	CHMP2A	305	Charged multivesicular body protein 2a OS=Homo sapiens OX=9606 GN=CHMP2A PE=1 SV=1	O60313
NaN	26.516170501709	26.5966205596924	26.7039813995361	NaN	O43660	O43660		Pleiotropic regulator 1	PLRG1	308	Pleiotropic regulator 1 OS=Homo sapiens OX=9606 GN=PLRG1 PE=1 SV=1	O60341
29.0221576690674	29.2181034088135	28.9389610290527	29.3399200439453	29.0719127655029	O43670	O43670		BUB3-interacting and GLEBS motif-containing protein ZNF207	ZNF207	310	BUB3-interacting and GLEBS motif-containing protein ZNF207 OS=Homo sapiens OX=9606 GN=ZNF207 PE=1 SV=1	O60462
26.7378921508789	26.357816696167	26.6004543304443	26.6140022277832	26.2388324737549	O43681	O43681		ATPase ASNA1	ASNA1	311	ATPase GET3 OS=Homo sapiens OX=9606 GN=GET3 PE=1 SV=2	O60499
28.8349075317383	28.8457450866699	28.8767490386963	28.9107646942139	28.1795425415039	O43684	O43684		Mitotic checkpoint protein BUB3	BUB3	312	Mitotic checkpoint protein BUB3 OS=Homo sapiens OX=9606 GN=BUB3 PE=1 SV=1	O60502
32.8589210510254	32.9433898925781	33.0035667419434	33.0901145935059	33.0301780700684	O43707	O43707		Alpha-actinin-4	ACTN4	313	Alpha-actinin-4 OS=Homo sapiens OX=9606 GN=ACTN4 PE=1 SV=2	O60506
27.4478988647461	27.4020233154297	27.3794784545898	27.5861320495605	27.4194889068604	O43747	O43747		AP-1 complex subunit gamma-1	AP1G1	317	AP-1 complex subunit gamma-1 OS=Homo sapiens OX=9606 GN=AP1G1 PE=1 SV=5	O60512
26.3712406158447	26.473331451416	NaN	26.228723526001	26.3945045471191	O43752	O43752		Syntaxin-6	STX6	318	Syntaxin-6 OS=Homo sapiens OX=9606 GN=STX6 PE=1 SV=1	O60513
28.426383972168	27.9251289367676	28.1372146606445	28.4025936126709	28.3412570953369	O43765	O43765		Small glutamine-rich tetratricopeptide repeat-containing protein alpha	SGTA	319	Small glutamine-rich tetratricopeptide repeat-containing protein alpha OS=Homo sapiens OX=9606 GN=SGTA PE=1 SV=1	O60568
28.244270324707	27.9387073516846	28.0252227783203	27.9090766906738	28.3814601898193	O43768	O43768		Alpha-endosulfine	ENSA	320	Alpha-endosulfine OS=Homo sapiens OX=9606 GN=ENSA PE=1 SV=1	O60610
28.5394535064697	28.6556396484375	28.7569732666016	28.7698593139648	28.5199451446533	O43776	O43776		Asparagine--tRNA ligase, cytoplasmic	NARS	321	Asparagine--tRNA ligase, cytoplasmic OS=Homo sapiens OX=9606 GN=NARS1 PE=1 SV=1	O60664
29.9243659973145	30.1096115112305	30.1038703918457	30.0727825164795	30.1607475280762	O43809	O43809		Cleavage and polyadenylation specificity factor subunit 5	NUDT21	324	Cleavage and polyadenylation specificity factor subunit 5 OS=Homo sapiens OX=9606 GN=NUDT21 PE=1 SV=1	O60684
27.0567245483398	26.9959335327148	26.8720874786377	26.9739933013916	26.7463760375977	O43818	O43818		U3 small nucleolar RNA-interacting protein 2	RRP9	327	U3 small nucleolar RNA-interacting protein 2 OS=Homo sapiens OX=9606 GN=RRP9 PE=1 SV=1	O60687
25.493444442749	NaN	25.4418334960938	NaN	25.8109798431396	O43823	O43823		A-kinase anchor protein 8	AKAP8	328	A-kinase anchor protein 8 OS=Homo sapiens OX=9606 GN=AKAP8 PE=1 SV=1	O60701
26.7856884002686	26.8944644927979	26.7271537780762	26.9360694885254	27.0408248901367	O43847	O43847		Nardilysin	NRD1	329	Nardilysin OS=Homo sapiens OX=9606 GN=NRDC PE=1 SV=3	O60739
30.4205131530762	30.3546848297119	30.3918190002441	30.7189807891846	30.6055850982666	O43852	O43852		Calumenin	CALU	330	Calumenin OS=Homo sapiens OX=9606 GN=CALU PE=1 SV=2	O60749
28.3530025482178	28.2348461151123	28.3735160827637	28.3329181671143	28.5916004180908	O60220	O60220		Mitochondrial import inner membrane translocase subunit Tim8 A	TIMM8A	334	Mitochondrial import inner membrane translocase subunit Tim8 A OS=Homo sapiens OX=9606 GN=TIMM8A PE=1 SV=1	O60763
27.2418174743652	27.1408271789551	27.0297050476074	NaN	27.1360416412354	O60232	O60232		Sjoegren syndrome/scleroderma autoantigen 1	SSSCA1	336	Protein ZNRD2 OS=Homo sapiens OX=9606 GN=ZNRD2 PE=1 SV=1	O60784
26.9822883605957	26.7186870574951	26.54567527771	26.7868099212646	26.9517154693604	O60256;Q14558	O60256		Phosphoribosyl pyrophosphate synthase-associated protein 2	PRPSAP2	338	Phosphoribosyl pyrophosphate synthase-associated protein 2 OS=Homo sapiens OX=9606 GN=PRPSAP2 PE=1 SV=1	Q99880	Q99879	Q99877	Q93079	Q5QNW6	P62807	P58876	O60814	P57053
27.0620880126953	27.0824337005615	27.008918762207	27.4155464172363	27.0747985839844	O60271	O60271		C-Jun-amino-terminal kinase-interacting protein 4	SPAG9	340	C-Jun-amino-terminal kinase-interacting protein 4 OS=Homo sapiens OX=9606 GN=SPAG9 PE=1 SV=4	O60828
27.2982406616211	27.5903511047363	27.7860012054443	27.9557113647461	27.3139762878418	O60279	O60279		Sushi domain-containing protein 5	SUSD5	341	Sushi domain-containing protein 5 OS=Homo sapiens OX=9606 GN=SUSD5 PE=1 SV=3	O60832
25.3980331420898	25.5757141113281	25.7066974639893	25.5099029541016	25.8537425994873	O60313	O60313		Dynamin-like 120 kDa protein, mitochondrial;Dynamin-like 120 kDa protein, form S1	OPA1	342	Dynamin-like 120 kDa protein, mitochondrial OS=Homo sapiens OX=9606 GN=OPA1 PE=1 SV=3	O60841
25.7758026123047	25.3062953948975	25.0377902984619	25.1262073516846	24.9955463409424	O60341	O60341		Lysine-specific histone demethylase 1A	KDM1A	343	Lysine-specific histone demethylase 1A OS=Homo sapiens OX=9606 GN=KDM1A PE=1 SV=2	O60869
26.9306659698486	27.3855800628662	27.6057605743408	28.0014209747314	27.024959564209	O60462	O60462		Neuropilin-2	NRP2	347	Neuropilin-2 OS=Homo sapiens OX=9606 GN=NRP2 PE=1 SV=3	O60888
26.3174991607666	25.8964977264404	26.0181827545166	25.9317035675049	NaN	O60499	O60499		Syntaxin-10	STX10	351	Syntaxin-10 OS=Homo sapiens OX=9606 GN=STX10 PE=1 SV=1	O60925
26.0050468444824	26.0546340942383	26.2682266235352	NaN	25.8725337982178	O60502	O60502		Protein O-GlcNAcase	MGEA5	352	Protein O-GlcNAcase OS=Homo sapiens OX=9606 GN=OGA PE=1 SV=2	O60936
30.7447090148926	30.5580997467041	30.6467590332031	30.6618690490723	30.8364295959473	O60506	O60506		Heterogeneous nuclear ribonucleoprotein Q	SYNCRIP	354	Heterogeneous nuclear ribonucleoprotein Q OS=Homo sapiens OX=9606 GN=SYNCRIP PE=1 SV=2	O75044
27.7431678771973	28.0694828033447	27.8494777679443	27.978910446167	28.045934677124	O60512	O60512		Beta-1,4-galactosyltransferase 3;N-acetyllactosamine synthase;Beta-N-acetylglucosaminylglycopeptide beta-1,4-galactosyltransferase;Beta-N-acetylglucosaminyl-glycolipid beta-1,4-galactosyltransferase	B4GALT3	357	Beta-1,4-galactosyltransferase 3 OS=Homo sapiens OX=9606 GN=B4GALT3 PE=1 SV=2	O75063
26.1242370605469	NaN	26.2652435302734	26.8929595947266	26.9565982818604	O60513	O60513		Beta-1,4-galactosyltransferase 4;N-acetyllactosamine synthase;Lactotriaosylceramide beta-1,4-galactosyltransferase	B4GALT4	358	Beta-1,4-galactosyltransferase 4 OS=Homo sapiens OX=9606 GN=B4GALT4 PE=1 SV=1	O75077
30.2355766296387	30.4214172363281	30.484525680542	30.3558406829834	30.1644687652588	O60568	O60568		Procollagen-lysine,2-oxoglutarate 5-dioxygenase 3	PLOD3	361	Multifunctional procollagen lysine hydroxylase and glycosyltransferase LH3 OS=Homo sapiens OX=9606 GN=PLOD3 PE=1 SV=1	O75083
28.0823822021484	28.4064502716064	28.4378566741943	28.3646945953369	28.0430164337158	O60610	O60610		Protein diaphanous homolog 1	DIAPH1	364	Protein diaphanous homolog 1 OS=Homo sapiens OX=9606 GN=DIAPH1 PE=1 SV=2	O75116
29.5450458526611	29.5033016204834	29.3978900909424	29.4695835113525	29.7350215911865	O60664	O60664		Perilipin-3	PLIN3	366	Perilipin-3 OS=Homo sapiens OX=9606 GN=PLIN3 PE=1 SV=3	O75175
25.1081714630127	25.2760772705078	24.976749420166	25.1116771697998	24.8322429656982	O60684;O15131	O60684		Importin subunit alpha-7	KPNA6	368	Importin subunit alpha-7 OS=Homo sapiens OX=9606 GN=KPNA6 PE=1 SV=1	O75190
26.7750492095947	26.4928188323975	26.9275054931641	26.5079555511475	26.017822265625	O60687	O60687		Sushi repeat-containing protein SRPX2	SRPX2	369	Sushi repeat-containing protein SRPX2 OS=Homo sapiens OX=9606 GN=SRPX2 PE=1 SV=1	O75197
25.7686042785645	25.6618824005127	25.969654083252	25.8463954925537	NaN	O60701	O60701		UDP-glucose 6-dehydrogenase	UGDH	370	UDP-glucose 6-dehydrogenase OS=Homo sapiens OX=9606 GN=UGDH PE=1 SV=1	O75223
27.7491912841797	27.3134574890137	27.4142551422119	27.0471839904785	27.0961742401123	O60739	O60739		Eukaryotic translation initiation factor 1b	EIF1B	373	Eukaryotic translation initiation factor 1b OS=Homo sapiens OX=9606 GN=EIF1B PE=1 SV=2	O75326
27.2402725219727	27.3360290527344	27.4343605041504	27.4952602386475	27.6626834869385	O60749	O60749		Sorting nexin-2	SNX2	374	Sorting nexin-2 OS=Homo sapiens OX=9606 GN=SNX2 PE=1 SV=2	O75340
27.8245658874512	27.905122756958	27.7896118164063	27.9107360839844	28.0679950714111	O60763;REV__Q5VZ89	O60763		General vesicular transport factor p115	USO1	375	General vesicular transport factor p115 OS=Homo sapiens OX=9606 GN=USO1 PE=1 SV=2	O75347
24.9791946411133	24.9401531219482	25.2653865814209	26.1327514648438	26.205774307251	O60784	O60784		Target of Myb protein 1	TOM1	376	Target of Myb1 membrane trafficking protein OS=Homo sapiens OX=9606 GN=TOM1 PE=1 SV=2	O75367
31.6108283996582	31.4967174530029	31.4417896270752	31.4650440216064	31.8712940216064	Q99880;Q99879;Q99877;Q93079;Q5QNW6;P62807;P58876;O60814;P57053;Q96A08;A0A2R8Y619	Q99880;Q99879;Q99877;Q93079;Q5QNW6;P62807;P58876;O60814;P57053		Histone H2B type 1-L;Histone H2B type 1-M;Histone H2B type 1-N;Histone H2B type 1-H;Histone H2B type 2-F;Histone H2B type 1-C/E/F/G/I;Histone H2B type 1-D;Histone H2B type 1-K;Histone H2B type F-S	HIST1H2BL;HIST1H2BM;HIST1H2BN;HIST1H2BH;HIST2H2BF;HIST1H2BC;HIST1H2BD;HIST1H2BK;H2BFS	377	Histone H2B type 1-L OS=Homo sapiens OX=9606 GN=H2BC13 PE=1 SV=3;Histone H2B type 1-M OS=Homo sapiens OX=9606 GN=H2BC14 PE=1 SV=3;Histone H2B type 1-N OS=Homo sapiens OX=9606 GN=H2BC15 PE=1 SV=3;Histone H2B type 1-H OS=Homo sapiens OX=9606 GN=H2BC9 PE=1 SV	O75368
27.1638450622559	27.2104816436768	27.0448932647705	26.908618927002	27.0900268554688	O60828	O60828		Polyglutamine-binding protein 1	PQBP1	379	Polyglutamine-binding protein 1 OS=Homo sapiens OX=9606 GN=PQBP1 PE=1 SV=1	O75369
29.0253295898438	29.0592021942139	28.6222305297852	29.3002052307129	29.1265964508057	O60832	O60832		H/ACA ribonucleoprotein complex subunit 4	DKC1	380	H/ACA ribonucleoprotein complex subunit DKC1 OS=Homo sapiens OX=9606 GN=DKC1 PE=1 SV=3	O75390
28.8838443756104	28.2867870330811	28.3295001983643	28.6889591217041	28.6247062683105	O60841	O60841		Eukaryotic translation initiation factor 5B	EIF5B	381	Eukaryotic translation initiation factor 5B OS=Homo sapiens OX=9606 GN=EIF5B PE=1 SV=4	O75391
28.920877456665	28.7346019744873	28.7458305358887	28.8377380371094	29.0580921173096	O60869	O60869		Endothelial differentiation-related factor 1	EDF1	382	Endothelial differentiation-related factor 1 OS=Homo sapiens OX=9606 GN=EDF1 PE=1 SV=1	O75396
26.4575119018555	26.6360263824463	26.5352096557617	26.2780647277832	NaN	O60884	O60884		DnaJ homolog subfamily A member 2	DNAJA2	383	DnaJ homolog subfamily A member 2 OS=Homo sapiens OX=9606 GN=DNAJA2 PE=1 SV=1	O75436
30.1137142181396	30.092700958252	29.9356479644775	29.9901008605957	29.9436340332031	O60888	O60888		Protein CutA	CUTA	385	Protein CutA OS=Homo sapiens OX=9606 GN=CUTA PE=1 SV=2	O75439
28.4114303588867	28.2863903045654	28.2611408233643	28.557861328125	28.51979637146	O60925	O60925		Prefoldin subunit 1	PFDN1	387	Prefoldin subunit 1 OS=Homo sapiens OX=9606 GN=PFDN1 PE=1 SV=2	O75475
28.1969966888428	27.8931331634521	27.7019348144531	27.7591342926025	28.3611431121826	O60936	O60936		Nucleolar protein 3	NOL3	389	Nucleolar protein 3 OS=Homo sapiens OX=9606 GN=NOL3 PE=1 SV=2	O75503
25.654390335083	25.7846412658691	25.5717849731445	25.7106971740723	NaN	O75044;Q7Z6B7	O75044		SLIT-ROBO Rho GTPase-activating protein 2	SRGAP2	390	SLIT-ROBO Rho GTPase-activating protein 2 OS=Homo sapiens OX=9606 GN=SRGAP2 PE=1 SV=3	O75506
28.3895244598389	28.4405517578125	28.4025115966797	28.3942756652832	28.7302017211914	O75063	O75063		Glycosaminoglycan xylosylkinase	FAM20B	394	Glycosaminoglycan xylosylkinase OS=Homo sapiens OX=9606 GN=FAM20B PE=1 SV=1	O75531
25.8302364349365	25.3207569122314	25.8134784698486	26.3682460784912	26.0579013824463	O75077	O75077		Disintegrin and metalloproteinase domain-containing protein 23	ADAM23	395	Disintegrin and metalloproteinase domain-containing protein 23 OS=Homo sapiens OX=9606 GN=ADAM23 PE=1 SV=1	O75533
30.6897087097168	30.4925708770752	30.6645832061768	30.5894222259521	30.7219161987305	O75083	O75083		WD repeat-containing protein 1	WDR1	396	WD repeat-containing protein 1 OS=Homo sapiens OX=9606 GN=WDR1 PE=1 SV=4	O75575
26.8187274932861	25.9112510681152	26.326940536499	26.0488681793213	25.4843139648438	O75116	O75116		Rho-associated protein kinase 2	ROCK2	399	Rho-associated protein kinase 2 OS=Homo sapiens OX=9606 GN=ROCK2 PE=1 SV=4	O75607
25.9240646362305	25.7406482696533	26.3193454742432	25.7762546539307	25.8352813720703	O75131;Q96FN4;Q8IYJ1;Q96A23;O95741;Q86YQ8;Q9HCH3;Q9UBL6	O75131		Copine-3	CPNE3	401	Copine-3 OS=Homo sapiens OX=9606 GN=CPNE3 PE=1 SV=1	O75608
26.4201641082764	NaN	26.2933712005615	26.6049842834473	27.1813926696777	O75175	O75175		CCR4-NOT transcription complex subunit 3	CNOT3	406	CCR4-NOT transcription complex subunit 3 OS=Homo sapiens OX=9606 GN=CNOT3 PE=1 SV=1	O75663
25.7279071807861	25.5603713989258	25.6465549468994	26.3975601196289	25.8634643554688	O75190;Q8WWF6;Q7Z6W7	O75190		DnaJ homolog subfamily B member 6	DNAJB6	408	DnaJ homolog subfamily B member 6 OS=Homo sapiens OX=9606 GN=DNAJB6 PE=1 SV=2	O75718
25.3630905151367	25.6028900146484	25.9457225799561	26.2145462036133	NaN	O75197;A4QPB2	O75197		Low-density lipoprotein receptor-related protein 5	LRP5	410	Low-density lipoprotein receptor-related protein 5 OS=Homo sapiens OX=9606 GN=LRP5 PE=1 SV=2	O75787
29.5270309448242	29.2404537200928	29.2381992340088	29.439640045166	29.653247833252	O75223	O75223		Gamma-glutamylcyclotransferase	GGCT	412	Gamma-glutamylcyclotransferase OS=Homo sapiens OX=9606 GN=GGCT PE=1 SV=1	O75821
27.9197425842285	27.7438106536865	27.818302154541	27.7495746612549	27.9356212615967	O75312	O75312		Zinc finger protein ZPR1	ZPR1	413	Zinc finger protein ZPR1 OS=Homo sapiens OX=9606 GN=ZPR1 PE=1 SV=1	O75822
29.2649917602539	29.9021053314209	29.5116577148438	29.7056465148926	29.7993564605713	O75326	O75326		Semaphorin-7A	SEMA7A	414	Semaphorin-7A OS=Homo sapiens OX=9606 GN=SEMA7A PE=1 SV=1	O75828
28.4630279541016	28.3282585144043	28.3654041290283	28.2448596954346	28.0702495574951	O75340	O75340		Programmed cell death protein 6	PDCD6	415	Programmed cell death protein 6 OS=Homo sapiens OX=9606 GN=PDCD6 PE=1 SV=1	O75874
31.0438117980957	31.0413341522217	31.0623321533203	31.116382598877	31.3761692047119	O75347	O75347		Tubulin-specific chaperone A	TBCA	416	Tubulin-specific chaperone A OS=Homo sapiens OX=9606 GN=TBCA PE=1 SV=3	O75882
28.4027156829834	27.9074745178223	28.1230716705322	27.9657077789307	28.076940536499	O75367;Q9P0M6	O75367		Core histone macro-H2A.1	H2AFY	420	Core histone macro-H2A.1 OS=Homo sapiens OX=9606 GN=MACROH2A1 PE=1 SV=5	O75935
28.5730781555176	28.4154243469238	28.2974529266357	28.2958335876465	28.5858459472656	O75368	O75368		SH3 domain-binding glutamic acid-rich-like protein	SH3BGRL	421	Adapter SH3BGRL OS=Homo sapiens OX=9606 GN=SH3BGRL PE=1 SV=1	O75937
29.4221382141113	29.2767734527588	29.238109588623	29.308931350708	29.2388610839844	O75369	O75369		Filamin-B	FLNB	422	Filamin-B OS=Homo sapiens OX=9606 GN=FLNB PE=1 SV=2	O75940
28.5311470031738	28.7748928070068	28.7739810943604	28.7764930725098	28.7354412078857	O75390	O75390		Citrate synthase, mitochondrial	CS	424	Citrate synthase, mitochondrial OS=Homo sapiens OX=9606 GN=CS PE=1 SV=2	O76003
26.4680576324463	26.5431251525879	26.6489715576172	26.9093055725098	26.8538856506348	O75391	O75391		Sperm-associated antigen 7	SPAG7	425	Sperm-associated antigen 7 OS=Homo sapiens OX=9606 GN=SPAG7 PE=1 SV=2	O76054
27.3774108886719	27.7979202270508	27.5998859405518	27.606466293335	27.5240249633789	O75396	O75396		Vesicle-trafficking protein SEC22b	SEC22B	426	Vesicle-trafficking protein SEC22b OS=Homo sapiens OX=9606 GN=SEC22B PE=1 SV=5	O76061
29.4027557373047	29.4514217376709	29.1728839874268	29.1964340209961	29.484582901001	O75436	O75436		Vacuolar protein sorting-associated protein 26A	VPS26A	429	Vacuolar protein sorting-associated protein 26A OS=Homo sapiens OX=9606 GN=VPS26A PE=1 SV=2	O76071
26.2160453796387	26.7268943786621	27.1598110198975	26.6218452453613	26.5604438781738	O75439	O75439		Mitochondrial-processing peptidase subunit beta	PMPCB	430	Mitochondrial-processing peptidase subunit beta OS=Homo sapiens OX=9606 GN=PMPCB PE=1 SV=2	O94760
28.8409214019775	28.7700786590576	28.8470897674561	28.8117332458496	28.6952457427979	O75475	O75475		PC4 and SFRS1-interacting protein	PSIP1	432	PC4 and SFRS1-interacting protein OS=Homo sapiens OX=9606 GN=PSIP1 PE=1 SV=1	O94766
NaN	NaN	25.8422298431396	26.043872833252	26.2783660888672	O75503	O75503		Ceroid-lipofuscinosis neuronal protein 5	CLN5	437	Ceroid-lipofuscinosis neuronal protein 5 OS=Homo sapiens OX=9606 GN=CLN5 PE=1 SV=2	O94826
29.0591506958008	28.8003597259521	29.1297187805176	29.2966003417969	29.3524341583252	O75506	O75506		Heat shock factor-binding protein 1	HSBP1	438	Heat shock factor-binding protein 1 OS=Homo sapiens OX=9606 GN=HSBP1 PE=1 SV=1	O94888
28.3379859924316	28.188720703125	28.0676879882813	28.1235160827637	28.6870899200439	O75509	O75509		Tumor necrosis factor receptor superfamily member 21	TNFRSF21	439	Tumor necrosis factor receptor superfamily member 21 OS=Homo sapiens OX=9606 GN=TNFRSF21 PE=1 SV=1	O94903
28.0911884307861	NaN	NaN	28.5809688568115	27.950101852417	O75531	O75531		Barrier-to-autointegration factor;Barrier-to-autointegration factor, N-terminally processed	BANF1	441	Barrier-to-autointegration factor OS=Homo sapiens OX=9606 GN=BANF1 PE=1 SV=1	O94973
29.3012104034424	29.4310359954834	29.5036239624023	29.525520324707	29.19704246521	O75533	O75533		Splicing factor 3B subunit 1	SF3B1	442	Splicing factor 3B subunit 1 OS=Homo sapiens OX=9606 GN=SF3B1 PE=1 SV=3	O94979
25.3584365844727	25.091682434082	25.2841510772705	25.4860038757324	25.2312526702881	O75575	O75575		DNA-directed RNA polymerase III subunit RPC9	CRCP	445	DNA-directed RNA polymerase III subunit RPC9 OS=Homo sapiens OX=9606 GN=CRCP PE=1 SV=1	O94985
24.2619113922119	24.7905941009521	24.3120899200439	24.508695602417	24.5791702270508	O75581	O75581		Low-density lipoprotein receptor-related protein 6	LRP6	446	Low-density lipoprotein receptor-related protein 6 OS=Homo sapiens OX=9606 GN=LRP6 PE=1 SV=2	O94992
29.6203441619873	29.42209815979	29.5018424987793	29.4037914276123	29.2756862640381	O75607	O75607		Nucleoplasmin-3	NPM3	447	Nucleoplasmin-3 OS=Homo sapiens OX=9606 GN=NPM3 PE=1 SV=3	O95084
29.595287322998	29.5956954956055	29.1922302246094	29.3291358947754	29.7715282440186	O75608	O75608		Acyl-protein thioesterase 1	LYPLA1	448	Acyl-protein thioesterase 1 OS=Homo sapiens OX=9606 GN=LYPLA1 PE=1 SV=1	O95159
28.9394359588623	28.7856884002686	28.8979015350342	29.0363254547119	28.8904991149902	O75643	O75643		U5 small nuclear ribonucleoprotein 200 kDa helicase	SNRNP200	451	U5 small nuclear ribonucleoprotein 200 kDa helicase OS=Homo sapiens OX=9606 GN=SNRNP200 PE=1 SV=2	O95232
28.392557144165	28.2154445648193	28.4907932281494	28.4733619689941	28.7084941864014	O75663	O75663		TIP41-like protein	TIPRL	452	TIP41-like protein OS=Homo sapiens OX=9606 GN=TIPRL PE=1 SV=2	O95274
NaN	25.6522579193115	25.9941654205322	25.2574234008789	NaN	O75718	O75718		Cartilage-associated protein	CRTAP	455	Cartilage-associated protein OS=Homo sapiens OX=9606 GN=CRTAP PE=1 SV=1	O95292
29.3423595428467	29.6752586364746	29.6034278869629	29.7329216003418	29.6417369842529	O75787	O75787		Renin receptor	ATP6AP2	457	Renin receptor OS=Homo sapiens OX=9606 GN=ATP6AP2 PE=1 SV=2	O95295
30.2622623443604	30.0885372161865	30.0727825164795	30.1363849639893	30.5156860351563	O75821	O75821		Eukaryotic translation initiation factor 3 subunit G	EIF3G	460	Eukaryotic translation initiation factor 3 subunit G OS=Homo sapiens OX=9606 GN=EIF3G PE=1 SV=2	O95336
29.602632522583	29.3721675872803	29.5225486755371	29.6048603057861	29.5232963562012	O75822	O75822		Eukaryotic translation initiation factor 3 subunit J	EIF3J	461	Eukaryotic translation initiation factor 3 subunit J OS=Homo sapiens OX=9606 GN=EIF3J PE=1 SV=2	O95372
29.0645046234131	28.7512359619141	28.7488079071045	28.7436504364014	28.8577747344971	O75828	O75828		Carbonyl reductase [NADPH] 3	CBR3	462	Carbonyl reductase [NADPH] 3 OS=Homo sapiens OX=9606 GN=CBR3 PE=1 SV=3	O95373
29.1584625244141	29.2356452941895	29.3829650878906	29.359489440918	29.3820571899414	O75874	O75874		Isocitrate dehydrogenase [NADP] cytoplasmic	IDH1	465	Isocitrate dehydrogenase [NADP] cytoplasmic OS=Homo sapiens OX=9606 GN=IDH1 PE=1 SV=2	O95433
28.7879943847656	28.9834308624268	28.9931297302246	28.9009552001953	29.0981826782227	O75882	O75882		Attractin	ATRN	467	Attractin OS=Homo sapiens OX=9606 GN=ATRN PE=1 SV=2	O95486
27.6264495849609	27.5012722015381	27.7612285614014	27.4574031829834	27.920991897583	O75884	O75884		Putative hydrolase RBBP9	RBBP9	468	Serine hydrolase RBBP9 OS=Homo sapiens OX=9606 GN=RBBP9 PE=1 SV=2	O95497
25.9032039642334	26.0947246551514	26.3017158508301	25.9544696807861	NaN	O75934	O75934		Pre-mRNA-splicing factor SPF27	BCAS2	471	Pre-mRNA-splicing factor SPF27 OS=Homo sapiens OX=9606 GN=BCAS2 PE=1 SV=1	O95571
26.1330070495605	26.3169822692871	NaN	26.0783672332764	NaN	O75935	O75935		Dynactin subunit 3	DCTN3	472	Dynactin subunit 3 OS=Homo sapiens OX=9606 GN=DCTN3 PE=1 SV=1	O95630
29.1670799255371	29.2537899017334	29.0561542510986	28.8925552368164	29.168586730957	O75937	O75937		DnaJ homolog subfamily C member 8	DNAJC8	473	DnaJ homolog subfamily C member 8 OS=Homo sapiens OX=9606 GN=DNAJC8 PE=1 SV=2	O95633
27.8935394287109	27.7495746612549	27.8822116851807	27.8915710449219	27.7802543640137	O75940	O75940		Survival of motor neuron-related-splicing factor 30	SMNDC1	474	Survival of motor neuron-related-splicing factor 30 OS=Homo sapiens OX=9606 GN=SMNDC1 PE=1 SV=1	O95684
29.9823703765869	29.6800975799561	29.8859691619873	30.0815696716309	30.1175594329834	O76003	O76003		Glutaredoxin-3	GLRX3	479	Glutaredoxin-3 OS=Homo sapiens OX=9606 GN=GLRX3 PE=1 SV=2	O95747
26.225564956665	26.2873592376709	26.1669311523438	26.2637386322021	25.8589916229248	O76054;Q9UDX4	O76054		SEC14-like protein 2	SEC14L2	482	SEC14-like protein 2 OS=Homo sapiens OX=9606 GN=SEC14L2 PE=1 SV=1	O95777
31.5923671722412	31.6682662963867	31.5769577026367	31.4503688812256	31.7125587463379	O76061	O76061		Stanniocalcin-2	STC2	483	Stanniocalcin-2 OS=Homo sapiens OX=9606 GN=STC2 PE=1 SV=1	O95782
NaN	25.7116432189941	26.7679977416992	25.8358364105225	25.3231639862061	O76071	O76071		Probable cytosolic iron-sulfur protein assembly protein CIAO1	CIAO1	484	Probable cytosolic iron-sulfur protein assembly protein CIAO1 OS=Homo sapiens OX=9606 GN=CIAO1 PE=1 SV=1	O95793
26.6142826080322	26.5430812835693	26.5486755371094	26.583194732666	26.6613941192627	O94760	O94760		N(G),N(G)-dimethylarginine dimethylaminohydrolase 1	DDAH1	490	N(G),N(G)-dimethylarginine dimethylaminohydrolase 1 OS=Homo sapiens OX=9606 GN=DDAH1 PE=1 SV=3	O95831
28.946928024292	29.1930751800537	29.1393890380859	29.1310691833496	29.2414321899414	O94766;Q9NPZ5	O94766		Galactosylgalactosylxylosylprotein 3-beta-glucuronosyltransferase 3	B3GAT3	492	Galactosylgalactosylxylosylprotein 3-beta-glucuronosyltransferase 3 OS=Homo sapiens OX=9606 GN=B3GAT3 PE=1 SV=2	O95834
29.1097106933594	29.1931934356689	29.3120937347412	29.1563186645508	28.8478660583496	O94776	O94776		Metastasis-associated protein MTA2	MTA2	493	Metastasis-associated protein MTA2 OS=Homo sapiens OX=9606 GN=MTA2 PE=1 SV=1	O95861
27.762622833252	27.8808116912842	27.8252334594727	27.8737316131592	27.9532146453857	O94826	O94826		Mitochondrial import receptor subunit TOM70	TOMM70A	495	Mitochondrial import receptor subunit TOM70 OS=Homo sapiens OX=9606 GN=TOMM70 PE=1 SV=1	O95865
27.3651962280273	27.1479263305664	27.3224258422852	27.364444732666	27.9257526397705	O94888	O94888		UBX domain-containing protein 7	UBXN7	504	UBX domain-containing protein 7 OS=Homo sapiens OX=9606 GN=UBXN7 PE=1 SV=2	P00367	P49448
26.6817722320557	26.7137145996094	26.8116416931152	26.7300071716309	26.8228664398193	O94903	O94903		Proline synthase co-transcribed bacterial homolog protein	PROSC	506	Pyridoxal phosphate homeostasis protein OS=Homo sapiens OX=9606 GN=PLPBP PE=1 SV=1	P00390
26.269868850708	26.2995166778564	26.1058559417725	26.137996673584	26.159366607666	O94973	O94973		AP-2 complex subunit alpha-2	AP2A2	512	AP-2 complex subunit alpha-2 OS=Homo sapiens OX=9606 GN=AP2A2 PE=1 SV=2	P00441
27.7432956695557	27.8500747680664	28.0239562988281	27.9020767211914	27.485237121582	O94979	O94979		Protein transport protein Sec31A	SEC31A	513	Protein transport protein Sec31A OS=Homo sapiens OX=9606 GN=SEC31A PE=1 SV=3	P00491
32.1869812011719	32.3858680725098	32.3990707397461	32.2408752441406	32.4040298461914	O94985;Q9H4D0	O94985		Calsyntenin-1;Soluble Alc-alpha;CTF1-alpha	CLSTN1	514	Calsyntenin-1 OS=Homo sapiens OX=9606 GN=CLSTN1 PE=1 SV=1	P00492
27.8537063598633	27.105094909668	27.7771835327148	27.8572120666504	28.1066436767578	O94992;Q96MH2	O94992		Protein HEXIM1	HEXIM1	516	Protein HEXIM1 OS=Homo sapiens OX=9606 GN=HEXIM1 PE=1 SV=1	P00505
NaN	23.6000289916992	24.8447933197021	25.2855262756348	NaN	O95084	O95084		Serine protease 23	PRSS23	518	Serine protease 23 OS=Homo sapiens OX=9606 GN=PRSS23 PE=1 SV=1	P00558
26.9601383209229	NaN	26.7249450683594	26.7989711761475	26.8335208892822	O95159	O95159		Zinc finger protein-like 1	ZFPL1	522	Zinc finger protein-like 1 OS=Homo sapiens OX=9606 GN=ZFPL1 PE=1 SV=2	P00736
27.9070720672607	27.9693908691406	27.7210369110107	28.1022453308105	27.9211616516113	O95202	O95202		LETM1 and EF-hand domain-containing protein 1, mitochondrial	LETM1	524	Mitochondrial proton/calcium exchanger protein OS=Homo sapiens OX=9606 GN=LETM1 PE=1 SV=1	P00751
27.1601943969727	26.8528137207031	26.9716930389404	27.1522846221924	27.3582534790039	O95218	O95218		Zinc finger Ran-binding domain-containing protein 2	ZRANB2	527	Zinc finger Ran-binding domain-containing protein 2 OS=Homo sapiens OX=9606 GN=ZRANB2 PE=1 SV=2	P00813
27.3501796722412	27.4883804321289	27.5650730133057	27.8490600585938	27.1962928771973	O95232	O95232		Luc7-like protein 3	LUC7L3	528	Luc7-like protein 3 OS=Homo sapiens OX=9606 GN=LUC7L3 PE=1 SV=2	P01009
27.5647811889648	28.0057106018066	28.0535678863525	27.8761920928955	27.8415222167969	O95274	O95274		Ly6/PLAUR domain-containing protein 3	LYPD3	531	Ly6/PLAUR domain-containing protein 3 OS=Homo sapiens OX=9606 GN=LYPD3 PE=1 SV=2	P01011
27.3457889556885	27.5692806243896	27.3460426330566	27.7131900787354	28.1572589874268	O95292	O95292		Vesicle-associated membrane protein-associated protein B/C	VAPB	532	Vesicle-associated membrane protein-associated protein B/C OS=Homo sapiens OX=9606 GN=VAPB PE=1 SV=3	P01023
26.9857654571533	26.7309150695801	26.3111381530762	26.5224704742432	26.1388359069824	O95295	O95295		SNARE-associated protein Snapin	SNAPIN	533	SNARE-associated protein Snapin OS=Homo sapiens OX=9606 GN=SNAPIN PE=1 SV=1	P01024
30.2039642333984	30.0157127380371	30.020357131958	30.2463779449463	30.2674045562744	O95336	O95336		6-phosphogluconolactonase	PGLS	535	6-phosphogluconolactonase OS=Homo sapiens OX=9606 GN=PGLS PE=1 SV=2	P01034
29.6787033081055	29.7917079925537	29.997522354126	29.7093658447266	30.1638698577881	O95372	O95372		Acyl-protein thioesterase 2	LYPLA2	538	Acyl-protein thioesterase 2 OS=Homo sapiens OX=9606 GN=LYPLA2 PE=1 SV=1	P01130
28.4024715423584	28.3510646820068	28.4298992156982	28.493314743042	28.5165309906006	O95373;O15397	O95373		Importin-7	IPO7	539	Importin-7 OS=Homo sapiens OX=9606 GN=IPO7 PE=1 SV=1	P01135
28.0412940979004	27.7072124481201	27.8509674072266	27.9058685302734	28.1332511901855	O95394	O95394		Phosphoacetylglucosamine mutase	PGM3	543	Phosphoacetylglucosamine mutase OS=Homo sapiens OX=9606 GN=PGM3 PE=1 SV=1	P01889
30.6107845306396	30.5534381866455	30.3875122070313	30.5671062469482	30.7989253997803	O95433	O95433		Activator of 90 kDa heat shock protein ATPase homolog 1	AHSA1	549	Activator of 90 kDa heat shock protein ATPase homolog 1 OS=Homo sapiens OX=9606 GN=AHSA1 PE=1 SV=1	P02452
25.8466110229492	25.949312210083	25.9296054840088	26.1946601867676	NaN	O95486	O95486		Protein transport protein Sec24A	SEC24A	553	Protein transport protein Sec24A OS=Homo sapiens OX=9606 GN=SEC24A PE=1 SV=2	P02462
26.1225986480713	26.4721698760986	26.4086952209473	NaN	NaN	O95497	O95497		Pantetheinase	VNN1	556	Pantetheinase OS=Homo sapiens OX=9606 GN=VNN1 PE=1 SV=2	P02545
NaN	26.9367446899414	27.1064949035645	27.4388866424561	NaN	O95571	O95571		Persulfide dioxygenase ETHE1, mitochondrial	ETHE1	560	Persulfide dioxygenase ETHE1, mitochondrial OS=Homo sapiens OX=9606 GN=ETHE1 PE=1 SV=2	P02751
27.0874996185303	27.0197734832764	27.0482234954834	27.7060928344727	27.2457218170166	O95630	O95630		STAM-binding protein	STAMBP	561	STAM-binding protein OS=Homo sapiens OX=9606 GN=STAMBP PE=1 SV=1	P02753
28.9314002990723	28.8189105987549	28.8537654876709	28.6606788635254	29.2033576965332	O95633	O95633		Follistatin-related protein 3	FSTL3	562	Follistatin-related protein 3 OS=Homo sapiens OX=9606 GN=FSTL3 PE=1 SV=1	P02786
25.0535373687744	25.0900268554688	24.9593410491943	24.8995666503906	25.1653423309326	O95684	O95684		FGFR1 oncogene partner	FGFR1OP	564	Centrosomal protein 43 OS=Homo sapiens OX=9606 GN=CEP43 PE=1 SV=1	P03956
27.1973247528076	26.8936538696289	27.0073146820068	27.3307399749756	27.4316539764404	O95747	O95747		Serine/threonine-protein kinase OSR1	OXSR1	565	Serine/threonine-protein kinase OSR1 OS=Homo sapiens OX=9606 GN=OXSR1 PE=1 SV=1	P04040
29.3429527282715	28.9095344543457	28.698694229126	28.882474899292	29.3351764678955	O95777	O95777		U6 snRNA-associated Sm-like protein LSm8	LSM8	568	U6 snRNA-associated Sm-like protein LSm8 OS=Homo sapiens OX=9606 GN=LSM8 PE=1 SV=3	P04062
28.0020122528076	28.1516075134277	28.01025390625	27.9960956573486	28.0138778686523	O95782	O95782		AP-2 complex subunit alpha-1	AP2A1	569	AP-2 complex subunit alpha-1 OS=Homo sapiens OX=9606 GN=AP2A1 PE=1 SV=3	P04075
27.1852741241455	27.1925354003906	27.5841979980469	27.8960247039795	27.6759986877441	O95793	O95793		Double-stranded RNA-binding protein Staufen homolog 1	STAU1	571	Double-stranded RNA-binding protein Staufen homolog 1 OS=Homo sapiens OX=9606 GN=STAU1 PE=1 SV=2	P04080
26.8346061706543	NaN	27.2243499755859	NaN	26.6239395141602	O95816	O95816		BAG family molecular chaperone regulator 2	BAG2	572	BAG family molecular chaperone regulator 2 OS=Homo sapiens OX=9606 GN=BAG2 PE=1 SV=1	P04083
27.2804737091064	27.2053642272949	27.3077373504639	27.6106967926025	27.132417678833	O95817	O95817		BAG family molecular chaperone regulator 3	BAG3	573	BAG family molecular chaperone regulator 3 OS=Homo sapiens OX=9606 GN=BAG3 PE=1 SV=3	P04141
25.7987480163574	26.2607288360596	26.2747268676758	25.8904571533203	25.7850646972656	O95825	O95825		Quinone oxidoreductase-like protein 1	CRYZL1	576	Quinone oxidoreductase-like protein 1 OS=Homo sapiens OX=9606 GN=CRYZL1 PE=1 SV=2	P04156
28.7185573577881	28.6115760803223	28.7401466369629	28.736442565918	28.782787322998	O95831	O95831		Apoptosis-inducing factor 1, mitochondrial	AIFM1	577	Apoptosis-inducing factor 1, mitochondrial OS=Homo sapiens OX=9606 GN=AIFM1 PE=1 SV=1	P04179
27.4188461303711	27.4190864562988	27.1146583557129	27.4012107849121	27.5783786773682	O95834	O95834		Echinoderm microtubule-associated protein-like 2	EML2	579	Echinoderm microtubule-associated protein-like 2 OS=Homo sapiens OX=9606 GN=EML2 PE=1 SV=1	P04406
29.3387088775635	29.2715740203857	29.2534523010254	29.3038673400879	29.3757972717285	O95861	O95861		3(2),5-bisphosphate nucleotidase 1	BPNT1	581	3(2),5-bisphosphate nucleotidase 1 OS=Homo sapiens OX=9606 GN=BPNT1 PE=1 SV=1	P04439
26.5860614776611	26.1360034942627	26.451000213623	26.1509113311768	26.861478805542	O95865	O95865		N(G),N(G)-dimethylarginine dimethylaminohydrolase 2	DDAH2	582	Putative hydrolase DDAH2 OS=Homo sapiens OX=9606 GN=DDAH2 PE=1 SV=1	P04632
29.9663677215576	29.7588481903076	29.6460380554199	29.8148231506348	29.1389980316162	O95881	O95881		Thioredoxin domain-containing protein 12	TXNDC12	584	Thioredoxin domain-containing protein 12 OS=Homo sapiens OX=9606 GN=TXNDC12 PE=1 SV=1	P04792
29.2060871124268	29.513729095459	29.2985897064209	29.0992870330811	29.2627544403076	O96019;O94805	O96019		Actin-like protein 6A	ACTL6A	591	Actin-like protein 6A OS=Homo sapiens OX=9606 GN=ACTL6A PE=1 SV=1	P05067
33.2869186401367	33.5602416992188	33.4948844909668	33.2369194030762	33.4939308166504	P00338;Q6ZMR3;P07864	P00338		L-lactate dehydrogenase A chain	LDHA	593	L-lactate dehydrogenase A chain OS=Homo sapiens OX=9606 GN=LDHA PE=1 SV=2	P05090
27.0621910095215	27.0095596313477	27.2241668701172	27.2668704986572	27.1875419616699	P00367;P49448	P00367;P49448		Glutamate dehydrogenase 1, mitochondrial;Glutamate dehydrogenase 2, mitochondrial	GLUD1;GLUD2	594	Glutamate dehydrogenase 1, mitochondrial OS=Homo sapiens OX=9606 GN=GLUD1 PE=1 SV=2;Glutamate dehydrogenase 2, mitochondrial OS=Homo sapiens OX=9606 GN=GLUD2 PE=1 SV=2	P05114
29.521032333374	29.3422737121582	29.383150100708	29.4612140655518	29.6551952362061	P00390	P00390		Glutathione reductase, mitochondrial	GSR	595	Glutathione reductase, mitochondrial OS=Homo sapiens OX=9606 GN=GSR PE=1 SV=2	P05154
32.4551811218262	32.3387031555176	32.2760314941406	32.3664321899414	32.2373161315918	P00441	P00441		Superoxide dismutase [Cu-Zn]	SOD1	596	Superoxide dismutase [Cu-Zn] OS=Homo sapiens OX=9606 GN=SOD1 PE=1 SV=2	P05156
29.752799987793	29.6788883209229	29.8219699859619	29.9240818023682	30.0343322753906	P00491	P00491		Purine nucleoside phosphorylase	PNP	598	Purine nucleoside phosphorylase OS=Homo sapiens OX=9606 GN=PNP PE=1 SV=2	P05161
29.5965671539307	29.5920810699463	29.609447479248	29.6181907653809	29.880708694458	P00492;Q9NRG1	P00492		Hypoxanthine-guanine phosphoribosyltransferase	HPRT1	599	Hypoxanthine-guanine phosphoribosyltransferase OS=Homo sapiens OX=9606 GN=HPRT1 PE=1 SV=2	P05198
29.6397895812988	30.2853775024414	29.5570030212402	30.5778579711914	29.5960521697998	P00505	P00505		Aspartate aminotransferase, mitochondrial	GOT2	600	Aspartate aminotransferase, mitochondrial OS=Homo sapiens OX=9606 GN=GOT2 PE=1 SV=3	P05204
35.4516944885254	35.147102355957	35.0758285522461	35.1704216003418	35.6640815734863	P00558	P00558		Phosphoglycerate kinase 1	PGK1	602	Phosphoglycerate kinase 1 OS=Homo sapiens OX=9606 GN=PGK1 PE=1 SV=3	P05386
29.2727317810059	29.4083557128906	29.4117336273193	29.4952983856201	29.5319652557373	P00568;Q9Y6K8	P00568		Adenylate kinase isoenzyme 1	AK1	603	Adenylate kinase isoenzyme 1 OS=Homo sapiens OX=9606 GN=AK1 PE=1 SV=3	P05387
28.3227252960205	28.3267593383789	28.1384372711182	27.5522289276123	27.3910827636719	P00736	P00736		Complement C1r subcomponent;Complement C1r subcomponent heavy chain;Complement C1r subcomponent light chain	C1R	604	Complement C1r subcomponent OS=Homo sapiens OX=9606 GN=C1R PE=1 SV=2	P05388	Q8NHW5
26.9063282012939	27.1643257141113	27.2855968475342	28.2408180236816	25.9420127868652	P00750	P00750		Tissue-type plasminogen activator;Tissue-type plasminogen activator chain A;Tissue-type plasminogen activator chain B	PLAT	609	Tissue-type plasminogen activator OS=Homo sapiens OX=9606 GN=PLAT PE=1 SV=1	P05556
25.021448135376	24.6172275543213	24.723331451416	23.9873714447021	25.9375514984131	P00751	P00751		Complement factor B;Complement factor B Ba fragment;Complement factor B Bb fragment	CFB	610	Complement factor B OS=Homo sapiens OX=9606 GN=CFB PE=1 SV=2	P06132
26.7942676544189	26.8611221313477	26.5558013916016	26.8140888214111	26.8043975830078	P00813	P00813		Adenosine deaminase	ADA	611	Adenosine deaminase OS=Homo sapiens OX=9606 GN=ADA PE=1 SV=3	P06280
28.1221828460693	28.505744934082	28.3564910888672	28.0109996795654	28.5974025726318	P01009	P01009		Alpha-1-antitrypsin;Short peptide from AAT	SERPINA1	613	Alpha-1-antitrypsin OS=Homo sapiens OX=9606 GN=SERPINA1 PE=1 SV=3	P06396
33.0837745666504	33.5177040100098	33.5392456054688	33.4131164550781	33.2694702148438	P01011	P01011		Alpha-1-antichymotrypsin;Alpha-1-antichymotrypsin His-Pro-less	SERPINA3	614	Alpha-1-antichymotrypsin OS=Homo sapiens OX=9606 GN=SERPINA3 PE=1 SV=2	P06576
30.7080841064453	30.064582824707	30.8398857116699	30.7825374603271	31.2280254364014	P01023	P01023		Alpha-2-macroglobulin	A2M	616	Alpha-2-macroglobulin OS=Homo sapiens OX=9606 GN=A2M PE=1 SV=3	P06703
30.1024951934814	30.4955272674561	30.489990234375	30.3361778259277	30.3498420715332	P01024;O95568	P01024		Complement C3;Complement C3 beta chain;C3-beta-c;Complement C3 alpha chain;C3a anaphylatoxin;Acylation stimulating protein;Complement C3b alpha chain;Complement C3c alpha chain fragment 1;Complement C3dg fragment;Complement C3g fragment;Complement C3d fragment;Complement C3f fragment;Complement C3c alpha chain fragment 2	C3	617	Complement C3 OS=Homo sapiens OX=9606 GN=C3 PE=1 SV=2	P06730
35.982479095459	35.9428176879883	35.9839668273926	35.9548263549805	36.1109352111816	P01033	P01033		Metalloproteinase inhibitor 1	TIMP1	618	Metalloproteinase inhibitor 1 OS=Homo sapiens OX=9606 GN=TIMP1 PE=1 SV=1	P06733
33.4702415466309	33.6053199768066	33.4791870117188	33.3513984680176	33.5474281311035	P01034	P01034		Cystatin-C	CST3	619	Cystatin-C OS=Homo sapiens OX=9606 GN=CST3 PE=1 SV=1	P06737
29.9987335205078	30.1339378356934	29.9586448669434	30.1896629333496	30.0611095428467	P01130	P01130		Low-density lipoprotein receptor	LDLR	621	Low-density lipoprotein receptor OS=Homo sapiens OX=9606 GN=LDLR PE=1 SV=1	P06744
28.4397602081299	30.1154518127441	29.6600341796875	28.8742599487305	28.8756942749023	P01135	P01135		Protransforming growth factor alpha;Transforming growth factor alpha	TGFA	622	Protransforming growth factor alpha OS=Homo sapiens OX=9606 GN=TGFA PE=1 SV=1	P06748
29.8237628936768	29.8133869171143	29.999137878418	29.8471641540527	29.2277507781982	P01137	P01137		Transforming growth factor beta-1;Latency-associated peptide	TGFB1	623	Transforming growth factor beta-1 proprotein OS=Homo sapiens OX=9606 GN=TGFB1 PE=1 SV=3	P06753
28.672664642334	29.1962451934814	28.9532146453857	28.9138774871826	28.7744846343994	P01889	P01889		HLA class I histocompatibility antigen, B-7 alpha chain	HLA-B	625	HLA class I histocompatibility antigen, B alpha chain OS=Homo sapiens OX=9606 GN=HLA-B PE=1 SV=3	P06865
25.5838832855225	25.7089614868164	25.1253795623779	NaN	NaN	P02452;CON__Q862S4	P02452		Collagen alpha-1(I) chain	COL1A1	628	Collagen alpha-1(I) chain OS=Homo sapiens OX=9606 GN=COL1A1 PE=1 SV=6	Q8N257	Q16778	P33778	P23527	P06899	Q6DRA6	Q6DN03
29.8577461242676	30.0824584960938	30.1092376708984	30.0412693023682	28.6694583892822	P02462;P29400	P02462		Collagen alpha-1(IV) chain;Arresten	COL4A1	631	Collagen alpha-1(IV) chain OS=Homo sapiens OX=9606 GN=COL4A1 PE=1 SV=4	P07108
32.7670669555664	32.9116554260254	32.8310012817383	32.928783416748	32.6569137573242	P02545	P02545		Prelamin-A/C;Lamin-A/C	LMNA	632	Prelamin-A/C OS=Homo sapiens OX=9606 GN=LMNA PE=1 SV=1	P07195
23.6455936431885	24.8780651092529	23.7257766723633	24.1922721862793	24.5853729248047	P02649	P02649		Apolipoprotein E	APOE	633	Apolipoprotein E OS=Homo sapiens OX=9606 GN=APOE PE=1 SV=1	P07205
27.6660079956055	27.5030174255371	27.1274089813232	27.7667980194092	27.7230567932129	P02656	P02656		Apolipoprotein C-III	APOC3	635	Apolipoprotein C-III OS=Homo sapiens OX=9606 GN=APOC3 PE=1 SV=1	P07225
32.2747268676758	31.2291145324707	31.1051216125488	32.9028625488281	31.6750144958496	P02751	P02751		Fibronectin;Anastellin;Ugl-Y1;Ugl-Y2;Ugl-Y3	FN1	638	Fibronectin OS=Homo sapiens OX=9606 GN=FN1 PE=1 SV=5	P07311
28.1030464172363	28.4858112335205	28.3458728790283	27.4686317443848	27.8075332641602	P02753	P02753		Retinol-binding protein 4;Plasma retinol-binding protein(1-182);Plasma retinol-binding protein(1-181);Plasma retinol-binding protein(1-179);Plasma retinol-binding protein(1-176)	RBP4	639	Retinol-binding protein 4 OS=Homo sapiens OX=9606 GN=RBP4 PE=1 SV=3	P07339
22.0519542694092	25.0778160095215	24.2973308563232	24.78346824646	22.2776737213135	P02786	P02786		Transferrin receptor protein 1;Transferrin receptor protein 1, serum form	TFRC	641	Transferrin receptor protein 1 OS=Homo sapiens OX=9606 GN=TFRC PE=1 SV=2	P07355	A6NMY6
31.3390483856201	31.2832813262939	31.1244163513184	30.8723964691162	31.5487613677979	P03956	P03956		Interstitial collagenase;22 kDa interstitial collagenase;27 kDa interstitial collagenase	MMP1	648	Interstitial collagenase OS=Homo sapiens OX=9606 GN=MMP1 PE=1 SV=3	P07686
27.3452816009521	27.5677585601807	27.4526195526123	27.2936878204346	27.6373386383057	P04040	P04040		Catalase	CAT	650	Catalase OS=Homo sapiens OX=9606 GN=CAT PE=1 SV=3	P07711
28.2094135284424	28.6012687683105	28.6200981140137	28.3508548736572	28.4460067749023	P04062	P04062		Glucosylceramidase	GBA	651	Lysosomal acid glucosylceramidase OS=Homo sapiens OX=9606 GN=GBA1 PE=1 SV=3	P07737
34.4877166748047	34.2978897094727	34.2074737548828	34.3038902282715	34.6020584106445	P04075	P04075		Fructose-bisphosphate aldolase A	ALDOA	653	Fructose-bisphosphate aldolase A OS=Homo sapiens OX=9606 GN=ALDOA PE=1 SV=2	P07814
29.8885402679443	29.67751121521	29.6004543304443	30.79079246521	29.9911842346191	P04080	P04080		Cystatin-B	CSTB	654	Cystatin-B OS=Homo sapiens OX=9606 GN=CSTB PE=1 SV=2	P07858
32.3095932006836	31.9069499969482	32.1414489746094	32.0037689208984	32.2888717651367	P04083	P04083		Annexin A1	ANXA1	655	Annexin A1 OS=Homo sapiens OX=9606 GN=ANXA1 PE=1 SV=2	P07900
26.9138774871826	26.7886791229248	26.6183490753174	27.0808067321777	26.7870597839355	P04141	P04141		Granulocyte-macrophage colony-stimulating factor	CSF2	658	Granulocyte-macrophage colony-stimulating factor OS=Homo sapiens OX=9606 GN=CSF2 PE=1 SV=1	P07910	P0DMR1	O60812	B7ZW38	B2RXH8
NaN	29.8816719055176	30.1024951934814	29.8846874237061	29.9097061157227	P04156	P04156		Major prion protein	PRNP	659	Major prion protein OS=Homo sapiens OX=9606 GN=PRNP PE=1 SV=1	P07942
25.6142826080322	27.3919830322266	26.8315906524658	27.2788791656494	25.2216987609863	P04179	P04179		Superoxide dismutase [Mn], mitochondrial	SOD2	660	Superoxide dismutase [Mn], mitochondrial OS=Homo sapiens OX=9606 GN=SOD2 PE=1 SV=3	P07954
35.0623016357422	35.103759765625	34.9403457641602	34.8659973144531	35.1142730712891	P04406	P04406		Glyceraldehyde-3-phosphate dehydrogenase	GAPDH	669	Glyceraldehyde-3-phosphate dehydrogenase OS=Homo sapiens OX=9606 GN=GAPDH PE=1 SV=3	P08195
31.1436996459961	31.625883102417	31.904691696167	31.830057144165	31.5717239379883	P04439	P04439		HLA class I histocompatibility antigen, A-3 alpha chain	HLA-A	671	HLA class I histocompatibility antigen, A alpha chain OS=Homo sapiens OX=9606 GN=HLA-A PE=1 SV=2	P08253
29.4628524780273	29.5729522705078	29.7020835876465	29.7744522094727	29.7356033325195	P04632;Q96L46	P04632		Calpain small subunit 1	CAPNS1	672	Calpain small subunit 1 OS=Homo sapiens OX=9606 GN=CAPNS1 PE=1 SV=1	P08294
28.9339332580566	28.9417610168457	28.5987510681152	29.2013969421387	29.0787734985352	P04792	P04792		Heat shock protein beta-1	HSPB1	673	Heat shock protein beta-1 OS=Homo sapiens OX=9606 GN=HSPB1 PE=1 SV=2	P08397
27.9367446899414	27.8883800506592	27.5456161499023	27.1124725341797	28.061882019043	P05060	P05060		Secretogranin-1;PE-11;GAWK peptide;CCB peptide	CHGB	678	Secretogranin-1 OS=Homo sapiens OX=9606 GN=CHGB PE=1 SV=2	P08579
31.016975402832	31.1123485565186	31.184175491333	31.1899585723877	30.9374732971191	P05067	P05067		Amyloid beta A4 protein;N-APP;Soluble APP-alpha;Soluble APP-beta;C99;Beta-amyloid protein 42;Beta-amyloid protein 40;C83;P3(42);P3(40);C80;Gamma-secretase C-terminal fragment 59;Gamma-secretase C-terminal fragment 57;Gamma-secretase C-terminal fragment 50;C31	APP	679	Amyloid-beta precursor protein OS=Homo sapiens OX=9606 GN=APP PE=1 SV=3	P08581
29.8166389465332	29.9940185546875	29.9594745635986	30.1851806640625	29.9058399200439	P05090	P05090		Apolipoprotein D	APOD	680	Apolipoprotein D OS=Homo sapiens OX=9606 GN=APOD PE=1 SV=1	P08582
26.1975116729736	NaN	NaN	26.8849506378174	26.3842468261719	P05114	P05114		Non-histone chromosomal protein HMG-14	HMGN1	682	Non-histone chromosomal protein HMG-14 OS=Homo sapiens OX=9606 GN=HMGN1 PE=1 SV=3	P08621
26.3070068359375	27.203125	27.043643951416	27.0017433166504	26.0874195098877	P05154	P05154		Plasma serine protease inhibitor	SERPINA5	685	Plasma serine protease inhibitor OS=Homo sapiens OX=9606 GN=SERPINA5 PE=1 SV=3	P08758
30.4704360961914	30.2603549957275	30.2185878753662	29.8314990997314	30.6526679992676	P05156	P05156		Complement factor I;Complement factor I heavy chain;Complement factor I light chain	CFI	686	Complement factor I OS=Homo sapiens OX=9606 GN=CFI PE=1 SV=2	P08865	A0A8I5KQE6
25.0943431854248	25.5460720062256	26.2355861663818	25.558650970459	25.5394020080566	P05161	P05161		Ubiquitin-like protein ISG15	ISG15	687	Ubiquitin-like protein ISG15 OS=Homo sapiens OX=9606 GN=ISG15 PE=1 SV=5	P09012
29.2687225341797	29.1239852905273	29.2434310913086	29.4247226715088	29.17209815979	P05198	P05198		Eukaryotic translation initiation factor 2 subunit 1	EIF2S1	688	Eukaryotic translation initiation factor 2 subunit 1 OS=Homo sapiens OX=9606 GN=EIF2S1 PE=1 SV=3	P09104
31.2479629516602	31.7205715179443	31.4659690856934	29.7726764678955	31.3619174957275	P05204	P05204		Non-histone chromosomal protein HMG-17	HMGN2	689	Non-histone chromosomal protein HMG-17 OS=Homo sapiens OX=9606 GN=HMGN2 PE=1 SV=3	P09110
28.0989875793457	28.3889904022217	28.6315574645996	28.5296955108643	28.457088470459	P05362	P05362		Intercellular adhesion molecule 1	ICAM1	691	Intercellular adhesion molecule 1 OS=Homo sapiens OX=9606 GN=ICAM1 PE=1 SV=2	P09238
32.6979331970215	32.3957824707031	32.1482238769531	32.3772048950195	32.5371170043945	P05386	P05386		60S acidic ribosomal protein P1	RPLP1	692	Large ribosomal subunit protein P1 OS=Homo sapiens OX=9606 GN=RPLP1 PE=1 SV=1	P09341
32.2708320617676	32.3732681274414	32.3166236877441	32.3758583068848	32.2291145324707	P05387	P05387		60S acidic ribosomal protein P2	RPLP2	693	Large ribosomal subunit protein P2 OS=Homo sapiens OX=9606 GN=RPLP2 PE=1 SV=1	P09382
30.7416572570801	30.6355590820313	30.5470142364502	30.607084274292	30.5103187561035	P05388;Q8NHW5	P05388;Q8NHW5		60S acidic ribosomal protein P0;60S acidic ribosomal protein P0-like	RPLP0;RPLP0P6	694	Large ribosomal subunit protein uL10 OS=Homo sapiens OX=9606 GN=RPLP0 PE=1 SV=1;Putative ribosomal protein uL10-like OS=Homo sapiens OX=9606 GN=RPLP0P6 PE=5 SV=1	P09417
29.6028442382813	29.4771709442139	29.414758682251	29.6886577606201	29.6233291625977	P05455	P05455		Lupus La protein	SSB	696	Lupus La protein OS=Homo sapiens OX=9606 GN=SSB PE=1 SV=2	P09429
25.413610458374	26.9580364227295	27.2484378814697	26.8148231506348	NaN	P05556	P05556		Integrin beta-1	ITGB1	697	Integrin beta-1 OS=Homo sapiens OX=9606 GN=ITGB1 PE=1 SV=2	P09486
28.5070323944092	28.2048511505127	28.2823753356934	28.2833023071289	28.6745185852051	P06132	P06132		Uroporphyrinogen decarboxylase	UROD	700	Uroporphyrinogen decarboxylase OS=Homo sapiens OX=9606 GN=UROD PE=1 SV=2	P09497
27.8037815093994	27.9632835388184	28.0325469970703	27.7945785522461	28.0481204986572	P06280	P06280		Alpha-galactosidase A	GLA	702	Alpha-galactosidase A OS=Homo sapiens OX=9606 GN=GLA PE=1 SV=1	P09603
31.7966442108154	31.9323787689209	31.7815208435059	32.0609474182129	31.9111366271973	P06396;REV__Q6TDU7	P06396		Gelsolin	GSN	703	Gelsolin OS=Homo sapiens OX=9606 GN=GSN PE=1 SV=1	P09622
28.8207683563232	28.7281589508057	28.8094654083252	28.8656425476074	28.4927425384521	P06576	P06576		ATP synthase subunit beta, mitochondrial	ATP5B	705	ATP synthase subunit beta, mitochondrial OS=Homo sapiens OX=9606 GN=ATP5F1B PE=1 SV=3	P09661
33.3339157104492	32.6736679077148	32.9031105041504	33.2380561828613	34.5075798034668	P06703	P06703		Protein S100-A6	S100A6	707	Protein S100-A6 OS=Homo sapiens OX=9606 GN=S100A6 PE=1 SV=1	P09874
28.6664810180664	28.5880298614502	28.4689807891846	28.5340824127197	28.6010913848877	P06730	P06730		Eukaryotic translation initiation factor 4E	EIF4E	708	Eukaryotic translation initiation factor 4E OS=Homo sapiens OX=9606 GN=EIF4E PE=1 SV=2	P09960
35.4654769897461	35.35498046875	35.185230255127	35.1373252868652	35.3869934082031	P06733	P06733		Alpha-enolase	ENO1	709	Alpha-enolase OS=Homo sapiens OX=9606 GN=ENO1 PE=1 SV=2	P09972
28.7641105651855	28.6394100189209	28.9284934997559	28.7463436126709	28.7455749511719	P06737	P06737		Glycogen phosphorylase, liver form	PYGL	710	Glycogen phosphorylase, liver form OS=Homo sapiens OX=9606 GN=PYGL PE=1 SV=4	P0C0L5
31.675687789917	31.7356185913086	31.6752243041992	31.788537979126	32.1840858459473	P06744	P06744		Glucose-6-phosphate isomerase	GPI	711	Glucose-6-phosphate isomerase OS=Homo sapiens OX=9606 GN=GPI PE=1 SV=4	Q71UI9	P0C0S5
34.0606117248535	33.8463287353516	33.9806518554688	34.0452308654785	33.7376136779785	P06748	P06748		Nucleophosmin	NPM1	712	Nucleophosmin OS=Homo sapiens OX=9606 GN=NPM1 PE=1 SV=2	Q8NHU0	Q5HYN5	Q5DJT8	P0DMV2	P0DMV1	P0DMV0	P0DMU9	P0DMU8	P0DMU7
31.0349216461182	30.8652591705322	30.8250217437744	31.1484966278076	31.2421817779541	P06753	P06753		Tropomyosin alpha-3 chain	TPM3	713	Tropomyosin alpha-3 chain OS=Homo sapiens OX=9606 GN=TPM3 PE=1 SV=2	P0DMV9	P0DMV8
29.0805530548096	29.0286254882813	29.0390205383301	28.8125286102295	29.4048881530762	P06865	P06865		Beta-hexosaminidase subunit alpha	HEXA	716	Beta-hexosaminidase subunit alpha OS=Homo sapiens OX=9606 GN=HEXA PE=1 SV=2	P10145
33.65576171875	33.4701194763184	33.7638664245605	33.7095413208008	33.4315376281738	Q8N257;Q16778;P33778;P23527;P06899;Q6DRA6;Q6DN03	Q8N257;Q16778;P33778;P23527;P06899;Q6DRA6;Q6DN03		Histone H2B type 3-B;Histone H2B type 2-E;Histone H2B type 1-B;Histone H2B type 1-O;Histone H2B type 1-J;Putative histone H2B type 2-D;Putative histone H2B type 2-C	HIST3H2BB;HIST2H2BE;HIST1H2BB;HIST1H2BO;HIST1H2BJ;HIST2H2BD;HIST2H2BC	717	Histone H2B type 3-B OS=Homo sapiens OX=9606 GN=H2BC26 PE=1 SV=3;Histone H2B type 2-E OS=Homo sapiens OX=9606 GN=H2BC21 PE=1 SV=3;Histone H2B type 1-B OS=Homo sapiens OX=9606 GN=H2BC3 PE=1 SV=2;Histone H2B type 1-O OS=Homo sapiens OX=9606 GN=H2BC17 PE=1 SV	P10155
34.596736907959	34.7810211181641	34.8256301879883	34.765251159668	34.2638130187988	P07093	P07093		Glia-derived nexin	SERPINE2	718	Glia-derived nexin OS=Homo sapiens OX=9606 GN=SERPINE2 PE=1 SV=1	P10253
31.2496585845947	30.9578838348389	31.0710563659668	31.1340599060059	31.2330646514893	P07108	P07108		Acyl-CoA-binding protein	DBI	719	Acyl-CoA-binding protein OS=Homo sapiens OX=9606 GN=DBI PE=1 SV=2	P10321
32.9261169433594	33.0459136962891	33.124568939209	33.0834884643555	33.2205772399902	P07195	P07195		L-lactate dehydrogenase B chain	LDHB	721	L-lactate dehydrogenase B chain OS=Homo sapiens OX=9606 GN=LDHB PE=1 SV=2	P10451
28.0162715911865	NaN	NaN	27.4438743591309	28.3684883117676	P07205	P07205		Phosphoglycerate kinase 2	PGK2	724	Phosphoglycerate kinase 2 OS=Homo sapiens OX=9606 GN=PGK2 PE=1 SV=3	P10515
28.2340240478516	28.4290218353271	28.2076473236084	27.9897232055664	28.5622005462646	P07225	P07225		Vitamin K-dependent protein S	PROS1	725	Vitamin K-dependent protein S OS=Homo sapiens OX=9606 GN=PROS1 PE=1 SV=1	P10586
30.163990020752	30.068431854248	29.9946937561035	30.033805847168	30.2913188934326	P07237	P07237		Protein disulfide-isomerase	P4HB	726	Protein disulfide-isomerase OS=Homo sapiens OX=9606 GN=P4HB PE=1 SV=3	P10599
27.043643951416	27.0829410552979	26.8626613616943	27.2941265106201	27.0208339691162	P07311	P07311		Acylphosphatase-1	ACYP1	728	Acylphosphatase-1 OS=Homo sapiens OX=9606 GN=ACYP1 PE=1 SV=2	P10606
28.717903137207	28.8858814239502	28.8882064819336	28.5408573150635	29.242431640625	P07339	P07339		Cathepsin D;Cathepsin D light chain;Cathepsin D heavy chain	CTSD	729	Cathepsin D OS=Homo sapiens OX=9606 GN=CTSD PE=1 SV=1	P10619
30.2551860809326	29.7081165313721	29.6950130462646	29.816333770752	29.7551593780518	P07355;A6NMY6	P07355;A6NMY6		Annexin A2;Putative annexin A2-like protein	ANXA2;ANXA2P2	730	Annexin A2 OS=Homo sapiens OX=9606 GN=ANXA2 PE=1 SV=2;Putative annexin A2-like protein OS=Homo sapiens OX=9606 GN=ANXA2P2 PE=5 SV=2	P10768
27.6615295410156	27.5534000396729	27.508996963501	27.657787322998	27.8275375366211	P07384	P07384		Calpain-1 catalytic subunit	CAPN1	731	Calpain-1 catalytic subunit OS=Homo sapiens OX=9606 GN=CAPN1 PE=1 SV=1	P10809
28.9165000915527	28.7796287536621	28.7152862548828	28.9805183410645	28.5419292449951	P07437;A6NNZ2	P07437		Tubulin beta chain	TUBB	732	Tubulin beta chain OS=Homo sapiens OX=9606 GN=TUBB PE=1 SV=2	P10909
31.988748550415	31.997522354126	31.990743637085	31.9890518188477	32.316837310791	P07602	P07602		Prosaposin;Saposin-A;Saposin-B-Val;Saposin-B;Saposin-C;Saposin-D	PSAP	735	Prosaposin OS=Homo sapiens OX=9606 GN=PSAP PE=1 SV=2	P11047
29.1063938140869	29.2416362762451	29.1228504180908	29.0522994995117	29.4905624389648	P07686	P07686		Beta-hexosaminidase subunit beta;Beta-hexosaminidase subunit beta chain B;Beta-hexosaminidase subunit beta chain A	HEXB	736	Beta-hexosaminidase subunit beta OS=Homo sapiens OX=9606 GN=HEXB PE=1 SV=4	P11142
29.4523239135742	29.2209873199463	29.0548362731934	29.3759212493896	29.6926708221436	P07711;Q5NE16;P43235;O60911	P07711		Cathepsin L1;Cathepsin L1 heavy chain;Cathepsin L1 light chain	CTSL	737	Procathepsin L OS=Homo sapiens OX=9606 GN=CTSL PE=1 SV=2	P11216
34.3396987915039	34.2003288269043	34.2896690368652	34.3266334533691	34.4003829956055	P07737	P07737		Profilin-1	PFN1	738	Profilin-1 OS=Homo sapiens OX=9606 GN=PFN1 PE=1 SV=2	P11362
24.3462448120117	NaN	24.8683948516846	25.8143825531006	25.0998096466064	P07741	P07741		Adenine phosphoribosyltransferase	APRT	740	Adenine phosphoribosyltransferase OS=Homo sapiens OX=9606 GN=APRT PE=1 SV=2	P11387
28.5137100219727	28.5672149658203	28.6632270812988	28.6637363433838	28.3480701446533	P07814	P07814		Bifunctional glutamate/proline--tRNA ligase;Glutamate--tRNA ligase;Proline--tRNA ligase	EPRS	741	Bifunctional glutamate/proline--tRNA ligase OS=Homo sapiens OX=9606 GN=EPRS1 PE=1 SV=5	P11413
30.1578598022461	30.2770843505859	30.1352844238281	29.752067565918	30.6390132904053	P07858	P07858		Cathepsin B;Cathepsin B light chain;Cathepsin B heavy chain	CTSB	742	Cathepsin B OS=Homo sapiens OX=9606 GN=CTSB PE=1 SV=3	P11441
33.877742767334	33.9317436218262	33.8940124511719	33.9179420471191	33.9208755493164	P07900;Q14568;Q58FG0	P07900		Heat shock protein HSP 90-alpha	HSP90AA1	743	Heat shock protein HSP 90-alpha OS=Homo sapiens OX=9606 GN=HSP90AA1 PE=1 SV=5	P11717
30.0481719970703	30.1383380889893	30.178783416748	30.0326251983643	30.282506942749	P07910;P0DMR1;O60812;B7ZW38;B2RXH8	P07910;P0DMR1;O60812;B7ZW38;B2RXH8		Heterogeneous nuclear ribonucleoproteins C1/C2;Heterogeneous nuclear ribonucleoprotein C-like 4;Heterogeneous nuclear ribonucleoprotein C-like 1;Heterogeneous nuclear ribonucleoprotein C-like 3;Heterogeneous nuclear ribonucleoprotein C-like 2	HNRNPC;HNRNPCL4;HNRNPCL1;HNRNPCL3;HNRNPCL2	745	Heterogeneous nuclear ribonucleoproteins C1/C2 OS=Homo sapiens OX=9606 GN=HNRNPC PE=1 SV=4;Heterogeneous nuclear ribonucleoprotein C-like 4 OS=Homo sapiens OX=9606 GN=HNRNPCL4 PE=3 SV=1;Heterogeneous nuclear ribonucleoprotein C-like 1 OS=Homo sapiens OX=96	P11766
32.3206634521484	32.5919876098633	32.6631202697754	32.3840141296387	31.3597717285156	P07942	P07942		Laminin subunit beta-1	LAMB1	747	Laminin subunit beta-1 OS=Homo sapiens OX=9606 GN=LAMB1 PE=1 SV=2	P11940
30.2800750732422	30.4056797027588	30.445592880249	30.4653854370117	30.4526786804199	P07954	P07954		Fumarate hydratase, mitochondrial	FH	749	Fumarate hydratase, mitochondrial OS=Homo sapiens OX=9606 GN=FH PE=1 SV=3	P12004
29.6115245819092	30.2284851074219	30.3896675109863	30.282506942749	28.6795272827148	P07996	P07996		Thrombospondin-1	THBS1	751	Thrombospondin-1 OS=Homo sapiens OX=9606 GN=THBS1 PE=1 SV=2	P12081
26.8933067321777	27.5073337554932	27.5418548583984	27.199010848999	27.4000701904297	P08174	P08174		Complement decay-accelerating factor	CD55	756	Complement decay-accelerating factor OS=Homo sapiens OX=9606 GN=CD55 PE=1 SV=4	P12270
26.8409824371338	27.5750637054443	27.6136493682861	27.233247756958	26.7751750946045	P08195	P08195		4F2 cell-surface antigen heavy chain	SLC3A2	758	Amino acid transporter heavy chain SLC3A2 OS=Homo sapiens OX=9606 GN=SLC3A2 PE=1 SV=3	P12643
32.5956840515137	32.5755157470703	32.6693878173828	32.6706123352051	32.6914138793945	P08238	P08238		Heat shock protein HSP 90-beta	HSP90AB1	760	Heat shock protein HSP 90-beta OS=Homo sapiens OX=9606 GN=HSP90AB1 PE=1 SV=4	P12814
31.589334487915	31.5661067962646	31.5849056243896	31.3325538635254	30.9342422485352	P08253	P08253		72 kDa type IV collagenase;PEX	MMP2	762	72 kDa type IV collagenase OS=Homo sapiens OX=9606 GN=MMP2 PE=1 SV=2	P12956
28.2347564697266	29.3312950134277	29.4822387695313	29.0767612457275	27.6295795440674	P08294	P08294		Extracellular superoxide dismutase [Cu-Zn]	SOD3	764	Extracellular superoxide dismutase [Cu-Zn] OS=Homo sapiens OX=9606 GN=SOD3 PE=1 SV=2	P13284
28.8883514404297	28.7458629608154	28.9188327789307	29.0049343109131	29.0229244232178	P08397	P08397		Porphobilinogen deaminase	HMBS	765	Porphobilinogen deaminase OS=Homo sapiens OX=9606 GN=HMBS PE=1 SV=2	P13489
32.0640678405762	33.0149307250977	32.843635559082	32.9011878967285	32.2165374755859	P08476	P08476		Inhibin beta A chain	INHBA	767	Inhibin beta A chain OS=Homo sapiens OX=9606 GN=INHBA PE=1 SV=2	P13497
30.3160285949707	30.6971855163574	30.6995048522949	30.9875965118408	30.0709915161133	P08572	P08572		Collagen alpha-2(IV) chain;Canstatin	COL4A2	769	Collagen alpha-2(IV) chain OS=Homo sapiens OX=9606 GN=COL4A2 PE=1 SV=4	P13521
27.5304393768311	27.1178321838379	27.252685546875	27.2270164489746	27.2351665496826	P08579	P08579		U2 small nuclear ribonucleoprotein B	SNRPB2	770	U2 small nuclear ribonucleoprotein B OS=Homo sapiens OX=9606 GN=SNRPB2 PE=1 SV=1	P13611
27.7902946472168	27.935338973999	28.1752185821533	27.9839744567871	28.1581726074219	P08581	P08581		Hepatocyte growth factor receptor	MET	771	Hepatocyte growth factor receptor OS=Homo sapiens OX=9606 GN=MET PE=1 SV=4	P13639
27.8284454345703	28.1984481811523	28.235897064209	28.1067943572998	27.988639831543	P08582	P08582		Melanotransferrin	MFI2	772	Melanotransferrin OS=Homo sapiens OX=9606 GN=MELTF PE=1 SV=2	P13667
29.5236511230469	29.312873840332	29.4262638092041	29.4976425170898	28.8844547271729	P08621	P08621		U1 small nuclear ribonucleoprotein 70 kDa	SNRNP70	774	U1 small nuclear ribonucleoprotein 70 kDa OS=Homo sapiens OX=9606 GN=SNRNP70 PE=1 SV=2	P13693
34.0614967346191	33.9525489807129	33.9859199523926	33.9537620544434	34.0887565612793	P08670;P17661;P41219;Q16352;P07196;P07197;P12036	P08670		Vimentin	VIM	776	Vimentin OS=Homo sapiens OX=9606 GN=VIM PE=1 SV=4	P13797
27.9387645721436	28.6163177490234	28.3553562164307	28.1188716888428	27.6867237091064	P08708	P08708		40S ribosomal protein S17	RPS17	777	Small ribosomal subunit protein eS17 OS=Homo sapiens OX=9606 GN=RPS17 PE=1 SV=2	P13798
27.0565166473389	25.9293346405029	25.7842407226563	26.1332416534424	26.2967185974121	P08758	P08758		Annexin A5	ANXA5	779	Annexin A5 OS=Homo sapiens OX=9606 GN=ANXA5 PE=1 SV=2	P13804
30.5822620391846	30.6981811523438	30.7053680419922	30.6241836547852	29.9685668945313	P08865;A0A8I5KQE6	P08865;A0A8I5KQE6		40S ribosomal protein SA	RPSA	780	Small ribosomal subunit protein uS2 OS=Homo sapiens OX=9606 GN=RPSA PE=1 SV=4;Small ribosomal subunit protein uS2B OS=Homo sapiens OX=9606 GN=RPSA2 PE=3 SV=1	P13861
30.7327117919922	30.8068580627441	30.524585723877	30.9723377227783	30.4882659912109	P09012	P09012		U1 small nuclear ribonucleoprotein A	SNRPA	783	U1 small nuclear ribonucleoprotein A OS=Homo sapiens OX=9606 GN=SNRPA PE=1 SV=3	P13984
30.6489887237549	30.4243221282959	30.301929473877	30.4910411834717	30.9634761810303	P09104	P09104		Gamma-enolase	ENO2	784	Gamma-enolase OS=Homo sapiens OX=9606 GN=ENO2 PE=1 SV=3	P13987
NaN	NaN	23.370792388916	23.9903182983398	23.580379486084	P09110	P09110		3-ketoacyl-CoA thiolase, peroxisomal	ACAA1	785	3-ketoacyl-CoA thiolase, peroxisomal OS=Homo sapiens OX=9606 GN=ACAA1 PE=1 SV=2	P14174
34.1320838928223	33.9119758605957	34.0402565002441	34.2105979919434	34.1857833862305	P09211	P09211		Glutathione S-transferase P	GSTP1	786	Glutathione S-transferase P OS=Homo sapiens OX=9606 GN=GSTP1 PE=1 SV=2	P14314
28.272087097168	28.2701263427734	28.1803493499756	27.9224662780762	28.2617683410645	P09238	P09238		Stromelysin-2	MMP10	788	Stromelysin-2 OS=Homo sapiens OX=9606 GN=MMP10 PE=1 SV=1	P14324
29.2897148132324	30.3120288848877	29.5783081054688	29.9098491668701	29.7392463684082	P09341	P09341		Growth-regulated alpha protein;GRO-alpha(4-73);GRO-alpha(5-73);GRO-alpha(6-73)	CXCL1	789	Growth-regulated alpha protein OS=Homo sapiens OX=9606 GN=CXCL1 PE=1 SV=1	P14543
33.2489814758301	32.83056640625	32.7208786010742	32.9258689880371	33.1551933288574	P09382	P09382		Galectin-1	LGALS1	790	Galectin-1 OS=Homo sapiens OX=9606 GN=LGALS1 PE=1 SV=2	P14550
28.8683528900146	29.0128383636475	28.9411449432373	29.2626876831055	28.7739810943604	P09417	P09417		Dihydropteridine reductase	QDPR	791	Dihydropteridine reductase OS=Homo sapiens OX=9606 GN=QDPR PE=1 SV=2	P14618
32.6875839233398	32.8203125	32.6815223693848	32.7443885803223	32.9092254638672	P09429;B2RPK0	P09429		High mobility group protein B1	HMGB1	792	High mobility group protein B1 OS=Homo sapiens OX=9606 GN=HMGB1 PE=1 SV=3	P14625
33.3776168823242	33.6861419677734	33.6761932373047	33.9235343933105	33.3847122192383	P09486	P09486		SPARC	SPARC	794	SPARC OS=Homo sapiens OX=9606 GN=SPARC PE=1 SV=1	P14735
27.9507141113281	27.842960357666	27.3163948059082	28.119514465332	27.8998889923096	P09496	P09496		Clathrin light chain A	CLTA	796	Clathrin light chain A OS=Homo sapiens OX=9606 GN=CLTA PE=1 SV=1	P14854
27.7667350769043	27.9522705078125	27.7336978912354	27.8229274749756	27.559175491333	P09497	P09497		Clathrin light chain B	CLTB	797	Clathrin light chain B OS=Homo sapiens OX=9606 GN=CLTB PE=1 SV=1	P14859	Q9UKI9	P09086
NaN	26.1645736694336	25.9005126953125	25.9364070892334	NaN	P09543	P09543		2,3-cyclic-nucleotide 3-phosphodiesterase	CNP	798	2,3-cyclic-nucleotide 3-phosphodiesterase OS=Homo sapiens OX=9606 GN=CNP PE=1 SV=2	P14866
25.7863121032715	26.0502395629883	26.309455871582	25.8329906463623	26.777811050415	P09603	P09603		Macrophage colony-stimulating factor 1;Processed macrophage colony-stimulating factor 1	CSF1	799	Macrophage colony-stimulating factor 1 OS=Homo sapiens OX=9606 GN=CSF1 PE=1 SV=2	P14868
28.9833221435547	28.9896411895752	29.0598983764648	29.0266494750977	29.2068557739258	P09622	P09622		Dihydrolipoyl dehydrogenase, mitochondrial	DLD	801	Dihydrolipoyl dehydrogenase, mitochondrial OS=Homo sapiens OX=9606 GN=DLD PE=1 SV=2	P15018
31.9573993682861	31.7736434936523	31.7950191497803	31.9355430603027	31.9335403442383	P09651;A0A2R8Y4L2;Q32P51	P09651;A0A2R8Y4L2;Q32P51		Heterogeneous nuclear ribonucleoprotein A1;Heterogeneous nuclear ribonucleoprotein A1, N-terminally processed;Heterogeneous nuclear ribonucleoprotein A1-like 2	HNRNPA1;HNRNPA1L2	802	Heterogeneous nuclear ribonucleoprotein A1 OS=Homo sapiens OX=9606 GN=HNRNPA1 PE=1 SV=5;Heterogeneous nuclear ribonucleoprotein A1-like 3 OS=Homo sapiens OX=9606 GN=HNRNPA1L3 PE=4 SV=2;Heterogeneous nuclear ribonucleoprotein A1-like 2 OS=Homo sapiens OX=96	P15121
28.76979637146	28.2501106262207	28.4932765960693	28.7576084136963	28.1209983825684	P09661	P09661		U2 small nuclear ribonucleoprotein A	SNRPA1	803	U2 small nuclear ribonucleoprotein A OS=Homo sapiens OX=9606 GN=SNRPA1 PE=1 SV=2	P15144
30.1987056732178	30.3562602996826	30.3166751861572	30.3377742767334	30.187068939209	P09874	P09874		Poly [ADP-ribose] polymerase 1	PARP1	806	Poly [ADP-ribose] polymerase 1 OS=Homo sapiens OX=9606 GN=PARP1 PE=1 SV=4	P15291
29.5768489837646	29.4772090911865	29.62477684021	29.5781993865967	29.8738479614258	P09960	P09960		Leukotriene A-4 hydrolase	LTA4H	809	Leukotriene A-4 hydrolase OS=Homo sapiens OX=9606 GN=LTA4H PE=1 SV=2	P15374
32.6754570007324	32.370906829834	32.3309783935547	32.341251373291	32.792537689209	P09972;P05062	P09972		Fructose-bisphosphate aldolase C	ALDOC	810	Fructose-bisphosphate aldolase C OS=Homo sapiens OX=9606 GN=ALDOC PE=1 SV=2	P15514
27.7590065002441	27.5087699890137	27.3367958068848	27.2075996398926	27.881628036499	P0C0L5	P0C0L5		Complement C4-B;Complement C4 beta chain;Complement C4-B alpha chain;C4a anaphylatoxin;C4b-B;C4d-B;Complement C4 gamma chain	C4B	812	Complement C4-B OS=Homo sapiens OX=9606 GN=C4B PE=1 SV=2	P15531
29.1032962799072	28.8578357696533	28.7186870574951	28.9763717651367	29.6040649414063	Q71UI9;P0C0S5	Q71UI9;P0C0S5		Histone H2A.V;Histone H2A.Z	H2AFV;H2AFZ	813	Histone H2A.V OS=Homo sapiens OX=9606 GN=H2AZ2 PE=1 SV=3;Histone H2A.Z OS=Homo sapiens OX=9606 GN=H2AZ1 PE=1 SV=2	P15586
NaN	28.7320156097412	28.7343425750732	28.879789352417	28.7641105651855	Q8NHU0;Q5HYN5;Q5DJT8;P0DMV2;P0DMV1;P0DMV0;P0DMU9;P0DMU8;P0DMU7	Q8NHU0;Q5HYN5;Q5DJT8;P0DMV2;P0DMV1;P0DMV0;P0DMU9;P0DMU8;P0DMU7		Cancer/testis antigen family 45 member A3;Cancer/testis antigen family 45 member A1;Cancer/testis antigen family 45 member A2;Cancer/testis antigen family 45 member A9;Cancer/testis antigen family 45 member A8;Cancer/testis antigen family 45 member A7;Cancer/testis antigen family 45 member A10;Cancer/testis antigen family 45 member A5;Cancer/testis antigen family 45 member A6	CT45A3;CT45A1;CT45A2;CT45A9;CT45A8;CT45A7;CT45A10;CT45A5;CT45A6	819	Cancer/testis antigen family 45 member A3 OS=Homo sapiens OX=9606 GN=CT45A3 PE=1 SV=1;Cancer/testis antigen family 45 member A1 OS=Homo sapiens OX=9606 GN=CT45A1 PE=1 SV=1;Cancer/testis antigen family 45 member A2 OS=Homo sapiens OX=9606 GN=CT45A2 PE=2 SV=	P15692
30.2814025878906	30.2798538208008	30.2713069915771	30.3695278167725	30.3160285949707	P0DMV9;P0DMV8	P0DMV9;P0DMV8		Heat shock 70 kDa protein 1B;Heat shock 70 kDa protein 1A	HSPA1B;HSPA1A	820	Heat shock 70 kDa protein 1B OS=Homo sapiens OX=9606 GN=HSPA1B PE=1 SV=1;Heat shock 70 kDa protein 1A OS=Homo sapiens OX=9606 GN=HSPA1A PE=1 SV=1	P15880
32.9465637207031	32.9810104370117	32.8675422668457	32.9662628173828	32.9414138793945	P0DP25;P0DP24;P0DP23;P27482;P02585	P0DP25;P0DP24;P0DP23				821	Calmodulin-3 OS=Homo sapiens OX=9606 GN=CALM3 PE=1 SV=1;Calmodulin-2 OS=Homo sapiens OX=9606 GN=CALM2 PE=1 SV=1;Calmodulin-1 OS=Homo sapiens OX=9606 GN=CALM1 PE=1 SV=1	P15927
30.8613452911377	31.9317455291748	31.7594661712646	31.9107074737549	31.0642604827881	P10145	P10145		Interleukin-8;MDNCF-a;Interleukin-8;IL-8(5-77);IL-8(6-77);IL-8(7-77);IL-8(8-77);IL-8(9-77)	CXCL8	825	Interleukin-8 OS=Homo sapiens OX=9606 GN=CXCL8 PE=1 SV=1	P16070
28.0963745117188	28.2506542205811	28.2494335174561	28.3354320526123	28.2272453308105	P10155	P10155		60 kDa SS-A/Ro ribonucleoprotein	TROVE2	826	RNA-binding protein RO60 OS=Homo sapiens OX=9606 GN=RO60 PE=1 SV=2	P16104	Q96QV6
28.0600776672363	27.8910484313965	27.9524936676025	27.8649635314941	28.5417442321777	P10253	P10253		Lysosomal alpha-glucosidase;76 kDa lysosomal alpha-glucosidase;70 kDa lysosomal alpha-glucosidase	GAA	827	Lysosomal alpha-glucosidase OS=Homo sapiens OX=9606 GN=GAA PE=1 SV=4	P16152
29.4189071655273	28.6829452514648	28.8383693695068	29.0228977203369	28.4347591400146	P10321	P10321		HLA class I histocompatibility antigen, Cw-7 alpha chain	HLA-C	828	HLA class I histocompatibility antigen, C alpha chain OS=Homo sapiens OX=9606 GN=HLA-C PE=1 SV=3	P16278
29.4758186340332	30.1302585601807	29.7239036560059	29.7827396392822	29.9225234985352	P10451	P10451		Osteopontin	SPP1	829	Osteopontin OS=Homo sapiens OX=9606 GN=SPP1 PE=1 SV=1	P16403
26.7494468688965	NaN	26.6020126342773	26.5616397857666	26.5846290588379	P10515	P10515		Dihydrolipoyllysine-residue acetyltransferase component of pyruvate dehydrogenase complex, mitochondrial	DLAT	830	Dihydrolipoyllysine-residue acetyltransferase component of pyruvate dehydrogenase complex, mitochondrial OS=Homo sapiens OX=9606 GN=DLAT PE=1 SV=3	P16870
29.3393249511719	29.19704246521	29.2704830169678	29.3409805297852	29.1737899780273	P10586	P10586		Receptor-type tyrosine-protein phosphatase F	PTPRF	831	Receptor-type tyrosine-protein phosphatase F OS=Homo sapiens OX=9606 GN=PTPRF PE=1 SV=2	P16930
32.866584777832	32.7736625671387	32.6262092590332	32.2993659973145	32.7216911315918	P10599	P10599		Thioredoxin	TXN	832	Thioredoxin OS=Homo sapiens OX=9606 GN=TXN PE=1 SV=3	P16949
27.5391941070557	27.5151786804199	27.448450088501	27.7645854949951	27.7126655578613	P10606	P10606		Cytochrome c oxidase subunit 5B, mitochondrial	COX5B	833	Cytochrome c oxidase subunit 5B, mitochondrial OS=Homo sapiens OX=9606 GN=COX5B PE=1 SV=2	P16989
24.7454013824463	25.4589519500732	25.5225601196289	25.0312004089355	26.7794399261475	P10619	P10619		Lysosomal protective protein;Lysosomal protective protein 32 kDa chain;Lysosomal protective protein 20 kDa chain	CTSA	834	Lysosomal protective protein OS=Homo sapiens OX=9606 GN=CTSA PE=1 SV=2	P17096
30.0340690612793	30.0483016967773	30.0285472869873	29.9188327789307	30.0460910797119	P10768	P10768		S-formylglutathione hydrolase	ESD	839	S-formylglutathione hydrolase OS=Homo sapiens OX=9606 GN=ESD PE=1 SV=2	P17655
29.1648769378662	29.1791877746582	29.101318359375	29.3962364196777	29.2313041687012	P10809	P10809		60 kDa heat shock protein, mitochondrial	HSPD1	840	60 kDa heat shock protein, mitochondrial OS=Homo sapiens OX=9606 GN=HSPD1 PE=1 SV=2	P17677
23.9836368560791	24.1253395080566	24.0673503875732	23.1156272888184	22.586462020874	P10909	P10909		Clusterin;Clusterin beta chain;Clusterin alpha chain	CLU	841	Clusterin OS=Homo sapiens OX=9606 GN=CLU PE=1 SV=1	P17812
29.7037506103516	30.8496112823486	30.5271053314209	30.8446826934814	29.1121482849121	P10915	P10915		Hyaluronan and proteoglycan link protein 1	HAPLN1	842	Hyaluronan and proteoglycan link protein 1 OS=Homo sapiens OX=9606 GN=HAPLN1 PE=2 SV=2	P17900
31.2861480712891	31.1405353546143	31.0255146026611	31.129337310791	31.3660926818848	P11021	P11021		78 kDa glucose-regulated protein	HSPA5	843	Endoplasmic reticulum chaperone BiP OS=Homo sapiens OX=9606 GN=HSPA5 PE=1 SV=2	P17931
32.0059089660645	32.2850723266602	32.2661476135254	32.0473594665527	31.065673828125	P11047;Q9Y6N6	P11047		Laminin subunit gamma-1	LAMC1	844	Laminin subunit gamma-1 OS=Homo sapiens OX=9606 GN=LAMC1 PE=1 SV=3	P17936
32.7886352539063	32.8476905822754	32.8650207519531	32.9124565124512	32.7376365661621	P11142	P11142		Heat shock cognate 71 kDa protein	HSPA8	846	Heat shock cognate 71 kDa protein OS=Homo sapiens OX=9606 GN=HSPA8 PE=1 SV=1	P17948
29.5156669616699	30.1101093292236	30.1753368377686	29.9987335205078	29.4098930358887	P11216	P11216		Glycogen phosphorylase, brain form	PYGB	850	Glycogen phosphorylase, brain form OS=Homo sapiens OX=9606 GN=PYGB PE=1 SV=5	P17980
NaN	25.8369197845459	25.768123626709	25.7313804626465	25.5829925537109	P11362	P11362		Fibroblast growth factor receptor 1	FGFR1	853	Fibroblast growth factor receptor 1 OS=Homo sapiens OX=9606 GN=FGFR1 PE=1 SV=3	P18206
29.9336795806885	29.7344722747803	29.5839290618896	29.8045825958252	29.6885414123535	P11387;Q969P6	P11387		DNA topoisomerase 1	TOP1	854	DNA topoisomerase 1 OS=Homo sapiens OX=9606 GN=TOP1 PE=1 SV=2	P18669
28.0608520507813	28.2129421234131	28.1879653930664	28.1012935638428	28.1344757080078	P11413	P11413		Glucose-6-phosphate 1-dehydrogenase	G6PD	856	Glucose-6-phosphate 1-dehydrogenase OS=Homo sapiens OX=9606 GN=G6PD PE=1 SV=4	P18754
26.9322452545166	26.9000053405762	27.1196136474609	27.2714195251465	27.1149559020996	P11441	P11441		Ubiquitin-like protein 4A	UBL4A	857	Ubiquitin-like protein 4A OS=Homo sapiens OX=9606 GN=UBL4A PE=1 SV=1	P18859
23.3667964935303	23.3621215820313	23.8093128204346	23.4840679168701	23.2317504882813	P11717	P11717		Cation-independent mannose-6-phosphate receptor	IGF2R	860	Cation-independent mannose-6-phosphate receptor OS=Homo sapiens OX=9606 GN=IGF2R PE=1 SV=3	P19022
29.6544094085693	29.5656356811523	29.6701507568359	29.5778026580811	29.6217403411865	P11766	P11766		Alcohol dehydrogenase class-3	ADH5	861	Alcohol dehydrogenase class-3 OS=Homo sapiens OX=9606 GN=ADH5 PE=1 SV=4	P19174
29.8655986785889	29.7864685058594	29.7799263000488	29.8803157806396	29.8571815490723	P11940;Q9H361;Q4VXU2;Q96DU9	P11940		Polyadenylate-binding protein 1	PABPC1	863	Polyadenylate-binding protein 1 OS=Homo sapiens OX=9606 GN=PABPC1 PE=1 SV=2	P19338
29.7635097503662	29.7596740722656	29.706075668335	29.7147464752197	29.6760158538818	P12004	P12004		Proliferating cell nuclear antigen	PCNA	864	Proliferating cell nuclear antigen OS=Homo sapiens OX=9606 GN=PCNA PE=1 SV=1	P19367
30.295373916626	30.3031272888184	30.3967266082764	30.356575012207	30.485294342041	P12081;P49590	P12081		Histidine--tRNA ligase, cytoplasmic	HARS	865	Histidine--tRNA ligase, cytoplasmic OS=Homo sapiens OX=9606 GN=HARS1 PE=1 SV=2	P19388
32.612190246582	32.7288246154785	32.6811447143555	32.8010482788086	32.4974555969238	P12109	P12109		Collagen alpha-1(VI) chain	COL6A1	866	Collagen alpha-1(VI) chain OS=Homo sapiens OX=9606 GN=COL6A1 PE=1 SV=3	P19438
28.1789264678955	28.1340847015381	28.1878719329834	28.0590991973877	28.2936000823975	P12110	P12110		Collagen alpha-2(VI) chain	COL6A2	867	Collagen alpha-2(VI) chain OS=Homo sapiens OX=9606 GN=COL6A2 PE=1 SV=4	P19525
28.6206588745117	28.6602039337158	28.7495746612549	28.548999786377	27.696439743042	P12270	P12270		Nucleoprotein TPR	TPR	870	Nucleoprotein TPR OS=Homo sapiens OX=9606 GN=TPR PE=1 SV=3	P19876
26.4402198791504	26.9121646881104	26.7193412780762	27.0519618988037	26.696174621582	P12643	P12643		Bone morphogenetic protein 2	BMP2	872	Bone morphogenetic protein 2 OS=Homo sapiens OX=9606 GN=BMP2 PE=1 SV=1	P19883
30.8045520782471	30.9578838348389	31.0300617218018	31.0905570983887	30.8504314422607	P12814	P12814		Alpha-actinin-1	ACTN1	874	Alpha-actinin-1 OS=Homo sapiens OX=9606 GN=ACTN1 PE=1 SV=2	P20042
28.3598861694336	28.3559455871582	28.4419765472412	28.4948787689209	28.4785785675049	P12955	P12955		Xaa-Pro dipeptidase	PEPD	875	Xaa-Pro dipeptidase OS=Homo sapiens OX=9606 GN=PEPD PE=1 SV=3	P20290
30.2921962738037	30.2044315338135	30.2434310913086	30.3464660644531	30.4352951049805	P12956	P12956		X-ray repair cross-complementing protein 6	XRCC6	876	X-ray repair cross-complementing protein 6 OS=Homo sapiens OX=9606 GN=XRCC6 PE=1 SV=2	P20618
30.6571044921875	30.8080863952637	30.7349739074707	30.7031402587891	30.7066020965576	P13010	P13010		X-ray repair cross-complementing protein 5	XRCC5	877	X-ray repair cross-complementing protein 5 OS=Homo sapiens OX=9606 GN=XRCC5 PE=1 SV=3	P20674
28.706356048584	29.0381832122803	29.2310733795166	29.1704750061035	29.1353321075439	P13284	P13284		Gamma-interferon-inducible lysosomal thiol reductase	IFI30	878	Gamma-interferon-inducible lysosomal thiol reductase OS=Homo sapiens OX=9606 GN=IFI30 PE=1 SV=3	P20700
28.9982223510742	28.7729434967041	28.8087921142578	28.7695426940918	28.9057540893555	P13489	P13489		Ribonuclease inhibitor	RNH1	880	Ribonuclease inhibitor OS=Homo sapiens OX=9606 GN=RNH1 PE=1 SV=2	P20810
24.7858142852783	24.8760051727295	25.9084129333496	25.1100444793701	NaN	P13497;Q9Y6L7;O43897	P13497		Bone morphogenetic protein 1	BMP1	881	Bone morphogenetic protein 1 OS=Homo sapiens OX=9606 GN=BMP1 PE=1 SV=2	P20827
25.4008693695068	25.1554546356201	25.3680973052979	24.6069889068604	25.7907180786133	P13521	P13521		Secretogranin-2;Secretoneurin;Manserin	SCG2	884	Secretogranin-2 OS=Homo sapiens OX=9606 GN=SCG2 PE=1 SV=2	P21281
29.2011394500732	29.3847160339355	29.374490737915	28.9762077331543	29.1266212463379	P13611	P13611		Versican core protein	VCAN	886	Versican core protein OS=Homo sapiens OX=9606 GN=VCAN PE=1 SV=3	P21291
30.5528869628906	30.5838756561279	30.7719535827637	30.6384105682373	30.532039642334	P13639	P13639		Elongation factor 2	EEF2	888	Elongation factor 2 OS=Homo sapiens OX=9606 GN=EEF2 PE=1 SV=4	P21333
30.5230903625488	30.3359642028809	30.2801856994629	30.4366855621338	30.6607646942139	P13667	P13667		Protein disulfide-isomerase A4	PDIA4	889	Protein disulfide-isomerase A4 OS=Homo sapiens OX=9606 GN=PDIA4 PE=1 SV=2	P21399
27.7991561889648	27.2433624267578	26.9454765319824	27.2385425567627	27.7023983001709	P13674	P13674		Prolyl 4-hydroxylase subunit alpha-1	P4HA1	890	Prolyl 4-hydroxylase subunit alpha-1 OS=Homo sapiens OX=9606 GN=P4HA1 PE=1 SV=2	P21589
30.5573692321777	31.0758438110352	31.0199584960938	30.7858142852783	30.8693103790283	P13693;Q56UQ5;Q9HAU6	P13693		Translationally-controlled tumor protein	TPT1	892	Translationally-controlled tumor protein OS=Homo sapiens OX=9606 GN=TPT1 PE=1 SV=1	P21810
NaN	26.2370109558105	26.2315635681152	25.8240814208984	26.237283706665	P13716	P13716		Delta-aminolevulinic acid dehydratase	ALAD	893	Delta-aminolevulinic acid dehydratase OS=Homo sapiens OX=9606 GN=ALAD PE=1 SV=1	P21926
29.0925235748291	28.7809104919434	28.79665184021	29.0584011077881	29.2357139587402	P13797	P13797		Plastin-3	PLS3	896	Plastin-3 OS=Homo sapiens OX=9606 GN=PLS3 PE=1 SV=4	P22102
29.7497825622559	29.6426334381104	29.813814163208	29.8546886444092	29.8948554992676	P13798	P13798		Acylamino-acid-releasing enzyme	APEH	897	Acylamino-acid-releasing enzyme OS=Homo sapiens OX=9606 GN=APEH PE=1 SV=4	P22234
25.2773914337158	25.1408653259277	25.3286533355713	26.098726272583	25.2953701019287	P13804	P13804		Electron transfer flavoprotein subunit alpha, mitochondrial	ETFA	898	Electron transfer flavoprotein subunit alpha, mitochondrial OS=Homo sapiens OX=9606 GN=ETFA PE=1 SV=1	P22304
28.395133972168	28.2318744659424	28.4406700134277	28.3970127105713	28.3842620849609	P13861;P31323	P13861		cAMP-dependent protein kinase type II-alpha regulatory subunit	PRKAR2A	900	cAMP-dependent protein kinase type II-alpha regulatory subunit OS=Homo sapiens OX=9606 GN=PRKAR2A PE=1 SV=2	P22307
27.596263885498	27.7414970397949	27.7484245300293	27.7275428771973	27.6482162475586	P13984	P13984		General transcription factor IIF subunit 2	GTF2F2	902	General transcription factor IIF subunit 2 OS=Homo sapiens OX=9606 GN=GTF2F2 PE=1 SV=2	P22314
28.4160289764404	28.9490737915039	28.870325088501	28.9070720672607	28.2991142272949	P13987	P13987		CD59 glycoprotein	CD59	903	CD59 glycoprotein OS=Homo sapiens OX=9606 GN=CD59 PE=1 SV=1	P22392
33.5496101379395	33.0760040283203	33.1694793701172	33.0437622070313	33.5334548950195	P14174	P14174		Macrophage migration inhibitory factor	MIF	904	Macrophage migration inhibitory factor OS=Homo sapiens OX=9606 GN=MIF PE=1 SV=4	P22455
31.2093200683594	31.1148929595947	31.1157627105713	31.272029876709	31.5126285552979	P14314	P14314		Glucosidase 2 subunit beta	PRKCSH	906	Glucosidase 2 subunit beta OS=Homo sapiens OX=9606 GN=PRKCSH PE=1 SV=2	P22676
29.6262912750244	29.5160980224609	29.3989295959473	29.8257656097412	29.7877292633057	P14324	P14324		Farnesyl pyrophosphate synthase	FDPS	907	Farnesyl pyrophosphate synthase OS=Homo sapiens OX=9606 GN=FDPS PE=1 SV=4	P22681
32.3345260620117	32.2921409606934	32.296688079834	31.9247894287109	31.2300891876221	P14543	P14543		Nidogen-1	NID1	909	Nidogen-1 OS=Homo sapiens OX=9606 GN=NID1 PE=1 SV=3	P22692
29.6870746612549	29.4950885772705	29.7275104522705	29.7352485656738	30.007984161377	P14550	P14550		Alcohol dehydrogenase [NADP(+)]	AKR1A1	910	Aldo-keto reductase family 1 member A1 OS=Homo sapiens OX=9606 GN=AKR1A1 PE=1 SV=3	P23142
33.7371101379395	33.522274017334	33.5570487976074	33.6282119750977	33.6951942443848	P14618	P14618		Pyruvate kinase PKM	PKM	911	Pyruvate kinase PKM OS=Homo sapiens OX=9606 GN=PKM PE=1 SV=4	P23193
30.9219570159912	30.648645401001	30.4743099212646	30.7394866943359	31.0661239624023	P14625;Q58FF3	P14625		Endoplasmin	HSP90B1	913	Endoplasmin OS=Homo sapiens OX=9606 GN=HSP90B1 PE=1 SV=1	P23246
28.6909580230713	28.6754264831543	28.7973022460938	28.6010208129883	28.4482536315918	P63162;P14678	P63162;P14678		Small nuclear ribonucleoprotein-associated protein N;Small nuclear ribonucleoprotein-associated proteins B and B	SNRPN;SNRPB	915	Small nuclear ribonucleoprotein-associated protein N OS=Homo sapiens OX=9606 GN=SNRPN PE=1 SV=1;Small nuclear ribonucleoprotein-associated proteins B and B OS=Homo sapiens OX=9606 GN=SNRPB PE=1 SV=2	P23284
26.7588787078857	26.9548244476318	27.1400470733643	27.5803928375244	26.8173866271973	P14735	P14735		Insulin-degrading enzyme	IDE	916	Insulin-degrading enzyme OS=Homo sapiens OX=9606 GN=IDE PE=1 SV=4	P23297
24.927640914917	24.9609775543213	24.825756072998	24.7011814117432	NaN	P14780	P14780		Matrix metalloproteinase-9;67 kDa matrix metalloproteinase-9;82 kDa matrix metalloproteinase-9	MMP9	918	Matrix metalloproteinase-9 OS=Homo sapiens OX=9606 GN=MMP9 PE=1 SV=3	P23368
29.3341331481934	29.1426296234131	29.1053447723389	29.213752746582	29.4947261810303	P14854	P14854		Cytochrome c oxidase subunit 6B1	COX6B1	919	Cytochrome c oxidase subunit 6B1 OS=Homo sapiens OX=9606 GN=COX6B1 PE=1 SV=2	P23381
26.9175243377686	26.8516235351563	26.2150268554688	26.641134262085	27.0026016235352	P14859;Q9UKI9;P09086	P14859;Q9UKI9;P09086		POU domain, class 2, transcription factor 1;POU domain, class 2, transcription factor 3;POU domain, class 2, transcription factor 2	POU2F1;POU2F3;POU2F2	920	POU domain, class 2, transcription factor 1 OS=Homo sapiens OX=9606 GN=POU2F1 PE=1 SV=2;POU domain, class 2, transcription factor 3 OS=Homo sapiens OX=9606 GN=POU2F3 PE=1 SV=3;POU domain, class 2, transcription factor 2 OS=Homo sapiens OX=9606 GN=POU2F2 PE	P23396
28.5263404846191	28.4345588684082	28.3734760284424	28.6339836120605	28.3287296295166	P14866;Q8WVV9	P14866		Heterogeneous nuclear ribonucleoprotein L	HNRNPL	921	Heterogeneous nuclear ribonucleoprotein L OS=Homo sapiens OX=9606 GN=HNRNPL PE=1 SV=2	P23434
26.9502696990967	27.3473949432373	27.3518657684326	27.4456119537354	26.8841342926025	P14868	P14868		Aspartate--tRNA ligase, cytoplasmic	DARS	922	Aspartate--tRNA ligase, cytoplasmic OS=Homo sapiens OX=9606 GN=DARS1 PE=1 SV=2	P23470
28.5715599060059	29.5049877166748	29.4727611541748	30.0896739959717	28.6819744110107	P15018	P15018		Leukemia inhibitory factor	LIF	924	Leukemia inhibitory factor OS=Homo sapiens OX=9606 GN=LIF PE=1 SV=1	P23526
31.4674758911133	31.6171932220459	31.4556198120117	31.3744087219238	31.8512878417969	P15121	P15121		Aldose reductase	AKR1B1	926	Aldo-keto reductase family 1 member B1 OS=Homo sapiens OX=9606 GN=AKR1B1 PE=1 SV=3	P23528
24.3494205474854	25.8905963897705	27.9133644104004	26.9049510955811	24.6726589202881	P15144	P15144		Aminopeptidase N	ANPEP	927	Aminopeptidase N OS=Homo sapiens OX=9606 GN=ANPEP PE=1 SV=4	P23588
28.6139659881592	29.15380859375	28.9225521087646	29.1152534484863	28.9403896331787	P15151	P15151		Poliovirus receptor	PVR	928	Poliovirus receptor OS=Homo sapiens OX=9606 GN=PVR PE=1 SV=2	P24534
26.856143951416	26.2200374603271	26.525505065918	26.6218452453613	26.6547183990479	P15170	P15170		Eukaryotic peptide chain release factor GTP-binding subunit ERF3A	GSPT1	929	Eukaryotic peptide chain release factor GTP-binding subunit ERF3A OS=Homo sapiens OX=9606 GN=GSPT1 PE=1 SV=1	P24592
28.2731533050537	28.539342880249	28.5381965637207	28.2867870330811	28.3774948120117	P15291	P15291		Beta-1,4-galactosyltransferase 1;Lactose synthase A protein;N-acetyllactosamine synthase;Beta-N-acetylglucosaminylglycopeptide beta-1,4-galactosyltransferase;Beta-N-acetylglucosaminyl-glycolipid beta-1,4-galactosyltransferase;Processed beta-1,4-galactosyltransferase 1	B4GALT1	932	Beta-1,4-galactosyltransferase 1 OS=Homo sapiens OX=9606 GN=B4GALT1 PE=1 SV=5	P24666
27.9261474609375	28.3756732940674	28.19215965271	28.5860977172852	27.9906959533691	P15309	P15309		Prostatic acid phosphatase;PAPf39	ACPP	933	Prostatic acid phosphatase OS=Homo sapiens OX=9606 GN=ACP3 PE=1 SV=3	P24752
29.0961990356445	29.034252166748	29.2115268707275	29.2989387512207	29.4422149658203	P15311	P15311		Ezrin	EZR	934	Ezrin OS=Homo sapiens OX=9606 GN=EZR PE=1 SV=4	P24821
28.3805522918701	28.4527378082275	28.391450881958	28.6518478393555	28.4726257324219	P15374	P15374		Ubiquitin carboxyl-terminal hydrolase isozyme L3	UCHL3	935	Ubiquitin carboxyl-terminal hydrolase isozyme L3 OS=Homo sapiens OX=9606 GN=UCHL3 PE=1 SV=1	P25208
29.1159477233887	29.3264389038086	29.3117046356201	29.2321262359619	29.5291366577148	P15514	P15514		Amphiregulin	AREG	937	Amphiregulin OS=Homo sapiens OX=9606 GN=AREG PE=1 SV=2	P25311
33.6568298339844	33.726390838623	33.7498512268066	33.8123970031738	33.9686012268066	P15531	P15531		Nucleoside diphosphate kinase A	NME1	939	Nucleoside diphosphate kinase A OS=Homo sapiens OX=9606 GN=NME1 PE=1 SV=1	P25325
26.8463726043701	26.616527557373	26.0693187713623	26.3650779724121	27.3218231201172	P15586	P15586		N-acetylglucosamine-6-sulfatase	GNS	941	N-acetylglucosamine-6-sulfatase OS=Homo sapiens OX=9606 GN=GNS PE=1 SV=3	P25685
27.4548950195313	28.2860374450684	27.2734661102295	27.4903717041016	28.3758792877197	P15692	P15692		Vascular endothelial growth factor A	VEGFA	943	Vascular endothelial growth factor A, long form OS=Homo sapiens OX=9606 GN=VEGFA PE=1 SV=3	P25705
26.9696102142334	27.5129947662354	27.3031272888184	27.3802223205566	26.582763671875	P15880	P15880		40S ribosomal protein S2	RPS2	945	Small ribosomal subunit protein uS5 OS=Homo sapiens OX=9606 GN=RPS2 PE=1 SV=2	P25786
29.4545612335205	29.2708168029785	29.2305927276611	28.8680000305176	29.1091632843018	P15927	P15927		Replication protein A 32 kDa subunit	RPA2	946	Replication protein A 32 kDa subunit OS=Homo sapiens OX=9606 GN=RPA2 PE=1 SV=1	P25787
30.3360710144043	30.4058837890625	30.2941703796387	30.3951950073242	29.9176940917969	P16035	P16035		Metalloproteinase inhibitor 2	TIMP2	948	Metalloproteinase inhibitor 2 OS=Homo sapiens OX=9606 GN=TIMP2 PE=1 SV=2	P25788
31.4410953521729	31.704626083374	31.6654319763184	31.5787124633789	31.3638496398926	P16070	P16070		CD44 antigen	CD44	949	CD44 antigen OS=Homo sapiens OX=9606 GN=CD44 PE=1 SV=3	P25789
30.0151805877686	29.3578548431396	29.5587005615234	29.4694080352783	29.2185192108154	P16104;Q96QV6	P16104;Q96QV6		Histone H2AX;Histone H2A type 1-A	H2AFX;HIST1H2AA	951	Histone H2AX OS=Homo sapiens OX=9606 GN=H2AX PE=1 SV=2;Histone H2A type 1-A OS=Homo sapiens OX=9606 GN=H2AC1 PE=1 SV=3	P26022
29.4935245513916	29.447229385376	29.4519710540771	29.3790855407715	29.5920104980469	P16152	P16152		Carbonyl reductase [NADPH] 1	CBR1	953	Carbonyl reductase [NADPH] 1 OS=Homo sapiens OX=9606 GN=CBR1 PE=1 SV=3	P26038
NaN	25.4069137573242	25.7929286956787	NaN	26.0441436767578	P16278	P16278		Beta-galactosidase	GLB1	956	Beta-galactosidase OS=Homo sapiens OX=9606 GN=GLB1 PE=1 SV=2	P26196
28.4642753601074	28.4589672088623	28.229585647583	28.41037940979	28.5270862579346	P16403	P16403		Histone H1.2	HIST1H1C	961	Histone H1.2 OS=Homo sapiens OX=9606 GN=H1-2 PE=1 SV=2	P26368
29.9909133911133	29.8616256713867	29.9225234985352	29.7810516357422	30.3798923492432	P16870	P16870		Carboxypeptidase E	CPE	963	Carboxypeptidase E OS=Homo sapiens OX=9606 GN=CPE PE=1 SV=1	P26447
27.9368553161621	27.8646106719971	28.1916408538818	27.8162269592285	28.0658416748047	P16930	P16930		Fumarylacetoacetase	FAH	964	Fumarylacetoacetase OS=Homo sapiens OX=9606 GN=FAH PE=1 SV=2	P26583
31.0303249359131	30.9848155975342	30.6987590789795	30.8174934387207	31.0431613922119	P16949	P16949		Stathmin	STMN1	965	Stathmin OS=Homo sapiens OX=9606 GN=STMN1 PE=1 SV=3	P26599
29.1358947753906	28.8766021728516	29.2318305969238	29.7370052337646	29.5344524383545	P16989	P16989		Y-box-binding protein 3	YBX3	966	Y-box-binding protein 3 OS=Homo sapiens OX=9606 GN=YBX3 PE=1 SV=4	P26639
31.9764747619629	32.0387840270996	31.7871379852295	32.2784156799316	31.8930912017822	P17096	P17096		High mobility group protein HMG-I/HMG-Y	HMGA1	969	High mobility group protein HMG-I/HMG-Y OS=Homo sapiens OX=9606 GN=HMGA1 PE=1 SV=3	P26641
29.4003562927246	29.5129947662354	29.6100978851318	29.671365737915	29.6342086791992	P17174	P17174		Aspartate aminotransferase, cytoplasmic	GOT1	970	Aspartate aminotransferase, cytoplasmic OS=Homo sapiens OX=9606 GN=GOT1 PE=1 SV=3	P26885
26.62477684021	NaN	26.9485988616943	NaN	27.190746307373	P17612;P22694	P17612;P22694		cAMP-dependent protein kinase catalytic subunit alpha;cAMP-dependent protein kinase catalytic subunit beta	PRKACA;PRKACB	976	cAMP-dependent protein kinase catalytic subunit alpha OS=Homo sapiens OX=9606 GN=PRKACA PE=1 SV=2;cAMP-dependent protein kinase catalytic subunit beta OS=Homo sapiens OX=9606 GN=PRKACB PE=1 SV=2	P27348
28.8373470306396	28.9065570831299	28.8492088317871	28.8955059051514	28.9560718536377	P17655	P17655		Calpain-2 catalytic subunit	CAPN2	977	Calpain-2 catalytic subunit OS=Homo sapiens OX=9606 GN=CAPN2 PE=1 SV=6	P27694
26.7233829498291	26.4749717712402	26.8918018341064	26.9180927276611	26.933032989502	P17677	P17677		Neuromodulin	GAP43	979	Neuromodulin OS=Homo sapiens OX=9606 GN=GAP43 PE=1 SV=1	P27695
27.7368602752686	27.1300621032715	27.5045337677002	27.6189785003662	27.47243309021	P17812;Q9NRF8	P17812		CTP synthase 1	CTPS1	981	CTP synthase 1 OS=Homo sapiens OX=9606 GN=CTPS1 PE=1 SV=2	P27797
28.9029693603516	28.9094200134277	28.9560432434082	28.8565883636475	29.1715488433838	P17900	P17900		Ganglioside GM2 activator;Ganglioside GM2 activator isoform short	GM2A	985	Ganglioside GM2 activator OS=Homo sapiens OX=9606 GN=GM2A PE=1 SV=4	P28062
28.8765735626221	28.7507266998291	29.1400718688965	28.8604717254639	28.4725494384766	P17931	P17931		Galectin-3	LGALS3	986	Galectin-3 OS=Homo sapiens OX=9606 GN=LGALS3 PE=1 SV=5	P28065
33.6539497375488	32.9615440368652	33.0882377624512	33.4667205810547	33.5158271789551	P17936	P17936		Insulin-like growth factor-binding protein 3	IGFBP3	987	Insulin-like growth factor-binding protein 3 OS=Homo sapiens OX=9606 GN=IGFBP3 PE=1 SV=2	P28066
26.0527286529541	26.4762554168701	26.8498363494873	26.6825771331787	NaN	P17948	P17948		Vascular endothelial growth factor receptor 1	FLT1	988	Vascular endothelial growth factor receptor 1 OS=Homo sapiens OX=9606 GN=FLT1 PE=1 SV=2	P28070
26.0590572357178	25.9455223083496	25.9792156219482	25.8368473052979	NaN	P17980	P17980		26S protease regulatory subunit 6A	PSMC3	989	26S proteasome regulatory subunit 6A OS=Homo sapiens OX=9606 GN=PSMC3 PE=1 SV=3	P28072
29.6977005004883	29.6961917877197	29.7007122039795	29.5880832672119	29.1563911437988	P17987	P17987		T-complex protein 1 subunit alpha	TCP1	990	T-complex protein 1 subunit alpha OS=Homo sapiens OX=9606 GN=TCP1 PE=1 SV=1	P28074
31.808967590332	31.9083824157715	31.7680931091309	31.7395668029785	32.0331497192383	P18065	P18065		Insulin-like growth factor-binding protein 2	IGFBP2	992	Insulin-like growth factor-binding protein 2 OS=Homo sapiens OX=9606 GN=IGFBP2 PE=1 SV=2	P28799
29.1679172515869	29.1471500396729	29.3096466064453	29.3493995666504	29.346866607666	P18206	P18206		Vinculin	VCL	997	Vinculin OS=Homo sapiens OX=9606 GN=VCL PE=1 SV=4	P29120
33.3991737365723	33.2984390258789	33.3603210449219	33.198486328125	33.595458984375	P18669;P15259;Q8N0Y7	P18669		Phosphoglycerate mutase 1	PGAM1	1003	Phosphoglycerate mutase 1 OS=Homo sapiens OX=9606 GN=PGAM1 PE=1 SV=2	P29218
28.9583683013916	29.0286521911621	29.1599788665771	28.6071376800537	28.5857753753662	P18754	P18754		Regulator of chromosome condensation	RCC1	1004	Regulator of chromosome condensation OS=Homo sapiens OX=9606 GN=RCC1 PE=1 SV=1	P29353
27.0487442016602	26.9443607330322	26.7742958068848	27.3552303314209	27.1915950775146	P18859	P18859		ATP synthase-coupling factor 6, mitochondrial	ATP5J	1007	ATP synthase-coupling factor 6, mitochondrial OS=Homo sapiens OX=9606 GN=ATP5PF PE=1 SV=1	P29401
30.4860610961914	30.6409969329834	30.5471057891846	30.5699138641357	30.7401313781738	P19021	P19021		Peptidyl-glycine alpha-amidating monooxygenase;Peptidylglycine alpha-hydroxylating monooxygenase;Peptidyl-alpha-hydroxyglycine alpha-amidating lyase	PAM	1009	Peptidyl-glycine alpha-amidating monooxygenase OS=Homo sapiens OX=9606 GN=PAM PE=1 SV=2	P29590
31.1441249847412	31.5129566192627	31.4750843048096	31.4973373413086	31.7390441894531	P19022	P19022		Cadherin-2	CDH2	1010	Cadherin-2 OS=Homo sapiens OX=9606 GN=CDH2 PE=1 SV=4	P29692
26.4291324615479	26.235969543457	26.308084487915	26.5730285644531	26.6626167297363	P19174	P19174		1-phosphatidylinositol 4,5-bisphosphate phosphodiesterase gamma-1	PLCG1	1012	1-phosphatidylinositol 4,5-bisphosphate phosphodiesterase gamma-1 OS=Homo sapiens OX=9606 GN=PLCG1 PE=1 SV=1	P29966
32.5979270935059	32.5510101318359	32.5765953063965	32.5266380310059	32.7015914916992	P19338	P19338		Nucleolin	NCL	1015	Nucleolin OS=Homo sapiens OX=9606 GN=NCL PE=1 SV=3	P30040
27.1317310333252	27.0951671600342	26.9526042938232	27.0953693389893	27.4643535614014	P19367	P19367		Hexokinase-1	HK1	1016	Hexokinase-1 OS=Homo sapiens OX=9606 GN=HK1 PE=1 SV=3	P30041
26.8004531860352	26.812744140625	26.5112457275391	26.9179801940918	26.366397857666	P19388	P19388		DNA-directed RNA polymerases I, II, and III subunit RPABC1	POLR2E	1018	DNA-directed RNA polymerases I, II, and III subunit RPABC1 OS=Homo sapiens OX=9606 GN=POLR2E PE=1 SV=4	P30044
28.871618270874	28.2772407531738	28.4409866333008	28.8000507354736	29.1838798522949	P19438	P19438		Tumor necrosis factor receptor superfamily member 1A;Tumor necrosis factor receptor superfamily member 1A, membrane form;Tumor necrosis factor-binding protein 1	TNFRSF1A	1020	Tumor necrosis factor receptor superfamily member 1A OS=Homo sapiens OX=9606 GN=TNFRSF1A PE=1 SV=1	P30047
26.7085933685303	26.2724514007568	26.3014888763428	26.6438884735107	26.6567649841309	P19525	P19525		Interferon-induced, double-stranded RNA-activated protein kinase	EIF2AK2	1022	Interferon-induced, double-stranded RNA-activated protein kinase OS=Homo sapiens OX=9606 GN=EIF2AK2 PE=1 SV=2	P30048
29.0789775848389	29.1151294708252	28.5528507232666	28.3569946289063	28.6093235015869	P19623	P19623		Spermidine synthase	SRM	1023	Spermidine synthase OS=Homo sapiens OX=9606 GN=SRM PE=1 SV=1	P30049
NaN	28.8393001556396	28.4853897094727	29.0046653747559	27.5363063812256	P19876	P19876		C-X-C motif chemokine 3;GRO-gamma(5-73)	CXCL3	1027	C-X-C motif chemokine 3 OS=Homo sapiens OX=9606 GN=CXCL3 PE=1 SV=1	P30050
NaN	28.6483535766602	28.7480087280273	29.208251953125	26.6463642120361	P19883	P19883		Follistatin	FST	1028	Follistatin OS=Homo sapiens OX=9606 GN=FST PE=1 SV=2	P30084
28.7883987426758	28.379602432251	28.8144264221191	29.00710105896	28.9427127838135	P20042	P20042		Eukaryotic translation initiation factor 2 subunit 2	EIF2S2	1030	Eukaryotic translation initiation factor 2 subunit 2 OS=Homo sapiens OX=9606 GN=EIF2S2 PE=1 SV=2	P30086
29.8673667907715	29.6360607147217	29.7679824829102	29.8758125305176	29.5640735626221	P20290	P20290		Transcription factor BTF3	BTF3	1033	Transcription factor BTF3 OS=Homo sapiens OX=9606 GN=BTF3 PE=1 SV=1	P30153
30.3140850067139	30.2478504180908	30.4106407165527	30.4287223815918	30.5363063812256	P20618	P20618		Proteasome subunit beta type-1	PSMB1	1036	Proteasome subunit beta type-1 OS=Homo sapiens OX=9606 GN=PSMB1 PE=1 SV=2	P30405
27.5988216400146	27.99733543396	27.554573059082	27.5030174255371	27.7004814147949	P20674	P20674		Cytochrome c oxidase subunit 5A, mitochondrial	COX5A	1038	Cytochrome c oxidase subunit 5A, mitochondrial OS=Homo sapiens OX=9606 GN=COX5A PE=1 SV=2	P30419
31.0977306365967	31.0463523864746	30.9919261932373	31.1344890594482	31.292085647583	P20700	P20700		Lamin-B1	LMNB1	1039	Lamin-B1 OS=Homo sapiens OX=9606 GN=LMNB1 PE=1 SV=2	P30519
26.6267280578613	27.0592021942139	26.9919395446777	26.7544269561768	27.2425441741943	P20809	P20809		Interleukin-11	IL11	1042	Interleukin-11 OS=Homo sapiens OX=9606 GN=IL11 PE=1 SV=1	P30520
28.4656772613525	28.5231647491455	28.4352741241455	28.5485591888428	28.7110900878906	P20810	P20810		Calpastatin	CAST	1043	Calpastatin OS=Homo sapiens OX=9606 GN=CAST PE=1 SV=4	P30530
28.49094581604	29.4733047485352	29.4759922027588	28.4351959228516	28.8714122772217	P20827	P20827		Ephrin-A1;Ephrin-A1, secreted form	EFNA1	1044	Ephrin-A1 OS=Homo sapiens OX=9606 GN=EFNA1 PE=1 SV=2	P30566
26.93337059021	27.3902626037598	27.0302314758301	26.5206871032715	27.3033885955811	P20908	P20908		Collagen alpha-1(V) chain	COL5A1	1045	Collagen alpha-1(V) chain OS=Homo sapiens OX=9606 GN=COL5A1 PE=1 SV=3	P30626
27.5851306915283	27.7626857757568	27.6244983673096	27.6741809844971	27.6699981689453	P21281;P15313	P21281		V-type proton ATPase subunit B, brain isoform	ATP6V1B2	1051	V-type proton ATPase subunit B, brain isoform OS=Homo sapiens OX=9606 GN=ATP6V1B2 PE=1 SV=3	P31350
25.2471714019775	25.2777099609375	25.1329288482666	NaN	25.0936164855957	P21283	P21283		V-type proton ATPase subunit C 1	ATP6V1C1	1052	V-type proton ATPase subunit C 1 OS=Homo sapiens OX=9606 GN=ATP6V1C1 PE=1 SV=4	P31431
28.5100917816162	28.5409698486328	28.7708358764648	28.5948429107666	28.7856273651123	P21291	P21291		Cysteine and glycine-rich protein 1	CSRP1	1053	Cysteine and glycine-rich protein 1 OS=Homo sapiens OX=9606 GN=CSRP1 PE=1 SV=3	P31689
29.6635665893555	29.6752586364746	29.7058277130127	29.7427024841309	29.5363636016846	P21333	P21333		Filamin-A	FLNA	1054	Filamin-A OS=Homo sapiens OX=9606 GN=FLNA PE=1 SV=4	P31937
28.3340682983398	28.0848159790039	28.2556133270264	28.1609649658203	28.4296989440918	P21399;O00408	P21399		Cytoplasmic aconitate hydratase	ACO1	1055	Cytoplasmic aconitate hydratase OS=Homo sapiens OX=9606 GN=ACO1 PE=1 SV=3	P31939
26.1216106414795	27.0942611694336	27.1643257141113	27.1571140289307	26.3068504333496	P21589	P21589		5-nucleotidase	NT5E	1056	5-nucleotidase OS=Homo sapiens OX=9606 GN=NT5E PE=1 SV=1	P31943
30.2422943115234	30.3752365112305	30.4678153991699	30.3056297302246	30.3153800964355	P21741	P21741		Midkine	MDK	1057	Midkine OS=Homo sapiens OX=9606 GN=MDK PE=1 SV=1	P31946
29.8788833618164	29.9902362823486	30.227108001709	29.9564304351807	30.1458873748779	P21810	P21810		Biglycan	BGN	1058	Biglycan OS=Homo sapiens OX=9606 GN=BGN PE=1 SV=2	P31947
29.9092769622803	30.6988430023193	30.7479915618896	30.6454696655273	29.1861476898193	P21926	P21926		CD9 antigen	CD9	1059	CD9 antigen OS=Homo sapiens OX=9606 GN=CD9 PE=1 SV=4	P31948
26.5146656036377	27.1763610839844	27.093053817749	27.1258335113525	26.8269920349121	P22059;Q969R2	P22059		Oxysterol-binding protein 1	OSBP	1064	Oxysterol-binding protein 1 OS=Homo sapiens OX=9606 GN=OSBP PE=1 SV=1	P32119
30.8015480041504	30.8731288909912	30.830472946167	30.7691955566406	30.8678379058838	P22061	P22061		Protein-L-isoaspartate(D-aspartate) O-methyltransferase	PCMT1	1065	Protein-L-isoaspartate(D-aspartate) O-methyltransferase OS=Homo sapiens OX=9606 GN=PCMT1 PE=1 SV=4	P32321
27.5388240814209	27.6736431121826	27.5781631469727	27.5478229522705	27.5344524383545	P22102	P22102		Trifunctional purine biosynthetic protein adenosine-3;Phosphoribosylamine--glycine ligase;Phosphoribosylformylglycinamidine cyclo-ligase;Phosphoribosylglycinamide formyltransferase	GART	1066	Trifunctional purine biosynthetic protein adenosine-3 OS=Homo sapiens OX=9606 GN=GART PE=1 SV=1	P32929
30.6097278594971	30.6281890869141	30.6171054840088	30.6867065429688	30.6908740997314	P22234	P22234		Multifunctional protein ADE2;Phosphoribosylaminoimidazole-succinocarboxamide synthase;Phosphoribosylaminoimidazole carboxylase	PAICS	1067	Bifunctional phosphoribosylaminoimidazole carboxylase/phosphoribosylaminoimidazole succinocarboxamide synthetase OS=Homo sapiens OX=9606 GN=PAICS PE=1 SV=3	P32970
26.5324172973633	26.2931957244873	25.4925289154053	NaN	26.9094200134277	P22304	P22304		Iduronate 2-sulfatase;Iduronate 2-sulfatase 42 kDa chain;Iduronate 2-sulfatase 14 kDa chain	IDS	1068	Iduronate 2-sulfatase OS=Homo sapiens OX=9606 GN=IDS PE=1 SV=1	P33176
28.1404857635498	27.8094348907471	27.9495468139648	28.223705291748	28.3952560424805	P22307	P22307		Non-specific lipid-transfer protein	SCP2	1069	Sterol carrier protein 2 OS=Homo sapiens OX=9606 GN=SCP2 PE=1 SV=2	P33240
30.6336555480957	30.7377967834473	30.7904052734375	30.7264709472656	30.6569347381592	P22314	P22314		Ubiquitin-like modifier-activating enzyme 1	UBA1	1070	Ubiquitin-like modifier-activating enzyme 1 OS=Homo sapiens OX=9606 GN=UBA1 PE=1 SV=3	P33316
32.0883483886719	31.9296646118164	31.9834232330322	32.1632995605469	32.3769721984863	P22392	P22392		Nucleoside diphosphate kinase B	NME2	1071	Nucleoside diphosphate kinase B OS=Homo sapiens OX=9606 GN=NME2 PE=1 SV=1	P34059
24.8455104827881	24.9924812316895	25.4774436950684	24.8371601104736	NaN	P22455;P22607	P22455		Fibroblast growth factor receptor 4	FGFR4	1072	Fibroblast growth factor receptor 4 OS=Homo sapiens OX=9606 GN=FGFR4 PE=1 SV=2	P34096
31.6043033599854	32.0719528198242	31.7815990447998	31.6214790344238	31.4916152954102	P22626	P22626		Heterogeneous nuclear ribonucleoproteins A2/B1	HNRNPA2B1	1077	Heterogeneous nuclear ribonucleoproteins A2/B1 OS=Homo sapiens OX=9606 GN=HNRNPA2B1 PE=1 SV=2	P34897
25.3473281860352	NaN	25.6761608123779	NaN	25.2533531188965	P22676	P22676		Calretinin	CALB2	1078	Calretinin OS=Homo sapiens OX=9606 GN=CALB2 PE=2 SV=2	P34932
26.7899227142334	26.6061134338379	26.767240524292	26.7038497924805	26.7840671539307	P22681	P22681		E3 ubiquitin-protein ligase CBL	CBL	1079	E3 ubiquitin-protein ligase CBL OS=Homo sapiens OX=9606 GN=CBL PE=1 SV=2	P34949
30.3218441009521	30.246150970459	30.3648414611816	30.3532123565674	30.4523830413818	P22692	P22692		Insulin-like growth factor-binding protein 4	IGFBP4	1080	Insulin-like growth factor-binding protein 4 OS=Homo sapiens OX=9606 GN=IGFBP4 PE=1 SV=2	P35052
28.9637241363525	28.9773006439209	28.8929901123047	28.4661045074463	27.9718036651611	P23142	P23142		Fibulin-1	FBLN1	1081	Fibulin-1 OS=Homo sapiens OX=9606 GN=FBLN1 PE=1 SV=4	P35080
28.5843772888184	28.4151821136475	28.6458148956299	28.5056705474854	28.7036190032959	P23193;Q15560	P23193		Transcription elongation factor A protein 1	TCEA1	1082	Transcription elongation factor A protein 1 OS=Homo sapiens OX=9606 GN=TCEA1 PE=1 SV=2	P35221
30.4770164489746	30.6536922454834	30.7379570007324	30.750789642334	30.1429710388184	P23246	P23246		Splicing factor, proline- and glutamine-rich	SFPQ	1084	Splicing factor, proline- and glutamine-rich OS=Homo sapiens OX=9606 GN=SFPQ PE=1 SV=2	P35222
31.4502716064453	31.4241237640381	31.4502220153809	31.3207702636719	31.5477504730225	P23284	P23284		Peptidyl-prolyl cis-trans isomerase B	PPIB	1086	Peptidyl-prolyl cis-trans isomerase B OS=Homo sapiens OX=9606 GN=PPIB PE=1 SV=2	P35237
29.3291149139404	28.7829113006592	28.9070720672607	29.7490158081055	29.2064361572266	P23297	P23297		Protein S100-A1	S100A1	1087	Protein S100-A1 OS=Homo sapiens OX=9606 GN=S100A1 PE=1 SV=2	P35241
NaN	26.847806930542	27.2083435058594	NaN	26.822135925293	P23368	P23368		NAD-dependent malic enzyme, mitochondrial	ME2	1088	NAD-dependent malic enzyme, mitochondrial OS=Homo sapiens OX=9606 GN=ME2 PE=1 SV=1	P35244
29.6816215515137	30.3304195404053	30.3684883117676	30.1597862243652	29.9359302520752	P23381	P23381		Tryptophan--tRNA ligase, cytoplasmic;T1-TrpRS;T2-TrpRS	WARS	1089	Tryptophan--tRNA ligase, cytoplasmic OS=Homo sapiens OX=9606 GN=WARS1 PE=1 SV=2	P35268
28.0728588104248	28.2287139892578	28.3691120147705	28.3443508148193	27.5748481750488	P23396	P23396		40S ribosomal protein S3	RPS3	1090	Small ribosomal subunit protein uS3 OS=Homo sapiens OX=9606 GN=RPS3 PE=1 SV=2	P35269
28.4148597717285	28.4745616912842	28.3786106109619	28.4831237792969	28.3762111663818	P23434	P23434		Glycine cleavage system H protein, mitochondrial	GCSH	1091	Glycine cleavage system H protein, mitochondrial OS=Homo sapiens OX=9606 GN=GCSH PE=1 SV=2	P35270
28.3202323913574	28.3023872375488	28.206714630127	28.1839981079102	28.4953746795654	P23470	P23470		Receptor-type tyrosine-protein phosphatase gamma	PTPRG	1092	Receptor-type tyrosine-protein phosphatase gamma OS=Homo sapiens OX=9606 GN=PTPRG PE=1 SV=4	P35442
29.3909187316895	29.5019550323486	29.5203952789307	29.3770999908447	29.323263168335	P23526	P23526		Adenosylhomocysteinase	AHCY	1095	Adenosylhomocysteinase OS=Homo sapiens OX=9606 GN=AHCY PE=1 SV=4	P35573
34.5114135742188	34.330379486084	34.1989402770996	34.4508972167969	34.5827903747559	P23528	P23528		Cofilin-1	CFL1	1096	Cofilin-1 OS=Homo sapiens OX=9606 GN=CFL1 PE=1 SV=3	P35579
29.536548614502	29.7902488708496	29.3561973571777	29.4070796966553	29.552173614502	P23588	P23588		Eukaryotic translation initiation factor 4B	EIF4B	1098	Eukaryotic translation initiation factor 4B OS=Homo sapiens OX=9606 GN=EIF4B PE=1 SV=2	P35606
31.2849349975586	31.1700325012207	31.162130355835	31.3695278167725	31.424222946167	P24534	P24534		Elongation factor 1-beta	EEF1B2	1105	Elongation factor 1-beta OS=Homo sapiens OX=9606 GN=EEF1B2 PE=1 SV=3	P35658
30.435791015625	30.6959419250488	30.4659690856934	30.2400207519531	30.8762798309326	P24592	P24592		Insulin-like growth factor-binding protein 6	IGFBP6	1106	Insulin-like growth factor-binding protein 6 OS=Homo sapiens OX=9606 GN=IGFBP6 PE=1 SV=1	P35659
31.8599395751953	31.8740463256836	31.9727821350098	31.5965938568115	32.0446586608887	P24593	P24593		Insulin-like growth factor-binding protein 5	IGFBP5	1107	Insulin-like growth factor-binding protein 5 OS=Homo sapiens OX=9606 GN=IGFBP5 PE=1 SV=1	P35754
27.6691207885742	26.8859977722168	27.0210456848145	27.6143531799316	27.8689136505127	P24666	P24666		Low molecular weight phosphotyrosine protein phosphatase	ACP1	1108	Low molecular weight phosphotyrosine protein phosphatase OS=Homo sapiens OX=9606 GN=ACP1 PE=1 SV=3	P35813
28.6143531799316	28.6469821929932	28.8158302307129	28.8415813446045	28.581148147583	P24752	P24752		Acetyl-CoA acetyltransferase, mitochondrial	ACAT1	1109	Acetyl-CoA acetyltransferase, mitochondrial OS=Homo sapiens OX=9606 GN=ACAT1 PE=1 SV=1	P36222
31.1600875854492	31.666955947876	31.7306079864502	32.7297973632813	30.6944484710693	P24821	P24821		Tenascin	TNC	1110	Tenascin OS=Homo sapiens OX=9606 GN=TNC PE=1 SV=3	P36551
26.7100391387939	26.6182098388672	27.024959564209	27.3396015167236	27.0699939727783	P25208	P25208		Nuclear transcription factor Y subunit beta	NFYB	1112	Nuclear transcription factor Y subunit beta OS=Homo sapiens OX=9606 GN=NFYB PE=1 SV=2	P36639
28.3171291351318	28.3929252624512	28.2554340362549	28.2985458374023	28.3854160308838	P25311	P25311		Zinc-alpha-2-glycoprotein	AZGP1	1113	Zinc-alpha-2-glycoprotein OS=Homo sapiens OX=9606 GN=AZGP1 PE=1 SV=2	P36776
27.6420307159424	27.2484378814697	27.4691753387451	27.5302906036377	27.6504096984863	P25325	P25325		3-mercaptopyruvate sulfurtransferase	MPST	1114	3-mercaptopyruvate sulfurtransferase OS=Homo sapiens OX=9606 GN=MPST PE=1 SV=3	P36871
32.2271957397461	32.0848350524902	32.0684013366699	32.1250648498535	32.1078338623047	P25398	P25398		40S ribosomal protein S12	RPS12	1115	Small ribosomal subunit protein eS12 OS=Homo sapiens OX=9606 GN=RPS12 PE=1 SV=3	P36873
27.5034732818604	27.0944633483887	26.5279216766357	27.0260162353516	27.2983283996582	P25685	P25685		DnaJ homolog subfamily B member 1	DNAJB1	1118	DnaJ homolog subfamily B member 1 OS=Homo sapiens OX=9606 GN=DNAJB1 PE=1 SV=4	P36955
26.8291721343994	26.6507511138916	26.6243591308594	26.5929183959961	27.0736751556396	P25705	P25705		ATP synthase subunit alpha, mitochondrial	ATP5A1	1119	ATP synthase subunit alpha, mitochondrial OS=Homo sapiens OX=9606 GN=ATP5F1A PE=1 SV=1	P37108
30.7620830535889	30.8171119689941	30.7315788269043	30.8073177337646	30.8962707519531	P25786	P25786		Proteasome subunit alpha type-1	PSMA1	1121	Proteasome subunit alpha type-1 OS=Homo sapiens OX=9606 GN=PSMA1 PE=1 SV=1	P37802
30.762638092041	30.6024017333984	30.6177196502686	30.6190319061279	30.6919555664063	P25787	P25787		Proteasome subunit alpha type-2	PSMA2	1122	Proteasome subunit alpha type-2 OS=Homo sapiens OX=9606 GN=PSMA2 PE=1 SV=2	P37837
30.5138053894043	30.8147468566895	30.7204494476318	30.6602535247803	30.8505802154541	P25788	P25788		Proteasome subunit alpha type-3	PSMA3	1123	Proteasome subunit alpha type-3 OS=Homo sapiens OX=9606 GN=PSMA3 PE=1 SV=2	P37840
30.445198059082	30.4493370056152	30.4327087402344	30.445198059082	30.6286220550537	P25789	P25789		Proteasome subunit alpha type-4	PSMA4	1124	Proteasome subunit alpha type-4 OS=Homo sapiens OX=9606 GN=PSMA4 PE=1 SV=1	P38117
30.2162761688232	30.63694190979	30.692289352417	30.5655632019043	29.9476795196533	P26022	P26022		Pentraxin-related protein PTX3	PTX3	1128	Pentraxin-related protein PTX3 OS=Homo sapiens OX=9606 GN=PTX3 PE=1 SV=3	P38606
31.1763477325439	31.3153800964355	31.3632755279541	31.3094844818115	31.3923320770264	P26038	P26038		Moesin	MSN	1129	Moesin OS=Homo sapiens OX=9606 GN=MSN PE=1 SV=3	P38646
28.2656192779541	28.509147644043	28.4959850311279	28.4106616973877	28.5509090423584	P26196	P26196		Probable ATP-dependent RNA helicase DDX6	DDX6	1130	Probable ATP-dependent RNA helicase DDX6 OS=Homo sapiens OX=9606 GN=DDX6 PE=1 SV=2	P38919
26.1068534851074	26.0993270874023	26.4269924163818	26.612455368042	26.3736667633057	P26358	P26358		DNA (cytosine-5)-methyltransferase 1	DNMT1	1132	DNA (cytosine-5)-methyltransferase 1 OS=Homo sapiens OX=9606 GN=DNMT1 PE=1 SV=2	P39019
30.210018157959	29.9420967102051	30.035249710083	30.3296718597412	30.4607067108154	P26368	P26368		Splicing factor U2AF 65 kDa subunit	U2AF2	1133	Splicing factor U2AF 65 kDa subunit OS=Homo sapiens OX=9606 GN=U2AF2 PE=1 SV=4	P39060
29.7868270874023	29.8060111999512	29.6946315765381	29.5931510925293	30.1411437988281	P26447	P26447		Protein S100-A4	S100A4	1135	Protein S100-A4 OS=Homo sapiens OX=9606 GN=S100A4 PE=1 SV=1	P39687
30.3122463226318	30.5763263702393	30.6020469665527	30.4395618438721	30.6880416870117	P26583	P26583		High mobility group protein B2	HMGB2	1137	High mobility group protein B2 OS=Homo sapiens OX=9606 GN=HMGB2 PE=1 SV=2	P40121
32.3267288208008	32.3086433410645	32.2041397094727	32.4459114074707	32.4831314086914	P26599;O95758	P26599		Polypyrimidine tract-binding protein 1	PTBP1	1138	Polypyrimidine tract-binding protein 1 OS=Homo sapiens OX=9606 GN=PTBP1 PE=1 SV=2	P40189
29.2329502105713	29.3090400695801	29.3859920501709	29.6439933776855	29.5280570983887	P26639	P26639		Threonine--tRNA ligase, cytoplasmic	TARS	1139	Threonine--tRNA ligase 1, cytoplasmic OS=Homo sapiens OX=9606 GN=TARS1 PE=1 SV=3	P40200
24.850622177124	24.5802631378174	25.3204460144043	25.4898357391357	NaN	P26640	P26640		Valine--tRNA ligase	VARS	1140	Valine--tRNA ligase OS=Homo sapiens OX=9606 GN=VARS1 PE=1 SV=4	P40227
30.4183025360107	30.5700054168701	30.6815223693848	30.5972595214844	30.514087677002	P26641	P26641		Elongation factor 1-gamma	EEF1G	1141	Elongation factor 1-gamma OS=Homo sapiens OX=9606 GN=EEF1G PE=1 SV=3	P40306
28.8206768035889	28.3944396972656	28.4723949432373	28.3091259002686	28.5275344848633	P26885	P26885		Peptidyl-prolyl cis-trans isomerase FKBP2	FKBP2	1142	Peptidyl-prolyl cis-trans isomerase FKBP2 OS=Homo sapiens OX=9606 GN=FKBP2 PE=1 SV=2	P40855
NaN	25.6619644165039	25.7649898529053	26.1168403625488	NaN	P27105	P27105		Erythrocyte band 7 integral membrane protein	STOM	1144	Stomatin OS=Homo sapiens OX=9606 GN=STOM PE=1 SV=3	P40925
31.4922351837158	31.3596153259277	31.4429759979248	31.5889320373535	31.5846824645996	P27348	P27348		14-3-3 protein theta	YWHAQ	1145	14-3-3 protein theta OS=Homo sapiens OX=9606 GN=YWHAQ PE=1 SV=1	P40926
28.7563362121582	28.5327816009521	28.5509452819824	28.5712718963623	28.5292854309082	P27694	P27694		Replication protein A 70 kDa DNA-binding subunit;Replication protein A 70 kDa DNA-binding subunit, N-terminally processed	RPA1	1149	Replication protein A 70 kDa DNA-binding subunit OS=Homo sapiens OX=9606 GN=RPA1 PE=1 SV=2	P41223
29.9899654388428	29.8472995758057	29.8785190582275	29.944751739502	30.1391925811768	P27695	P27695		DNA-(apurinic or apyrimidinic site) lyase;DNA-(apurinic or apyrimidinic site) lyase, mitochondrial	APEX1	1150	DNA-(apurinic or apyrimidinic site) endonuclease OS=Homo sapiens OX=9606 GN=APEX1 PE=1 SV=2	P41227
32.1582221984863	31.9468441009521	31.8045120239258	32.0167770385742	32.2510147094727	P27797	P27797		Calreticulin	CALR	1154	Calreticulin OS=Homo sapiens OX=9606 GN=CALR PE=1 SV=1	P41250
29.2345504760742	29.1594734191895	29.1064701080322	29.2750434875488	29.282751083374	P27816	P27816		Microtubule-associated protein 4	MAP4	1155	Microtubule-associated protein 4 OS=Homo sapiens OX=9606 GN=MAP4 PE=1 SV=3	P41252
31.1832885742188	31.4448528289795	30.9752101898193	31.1282939910889	31.3853530883789	P27824	P27824		Calnexin	CANX	1156	Calnexin OS=Homo sapiens OX=9606 GN=CANX PE=1 SV=2	P41567
27.9553775787354	28.253812789917	28.2974529266357	28.2723979949951	28.3639850616455	P28062	P28062		Proteasome subunit beta type-8	PSMB8	1158	Proteasome subunit beta type-8 OS=Homo sapiens OX=9606 GN=PSMB8 PE=1 SV=3	P42166
27.2562885284424	NaN	27.1105823516846	27.138484954834	27.5589561462402	P28065	P28065		Proteasome subunit beta type-9	PSMB9	1159	Proteasome subunit beta type-9 OS=Homo sapiens OX=9606 GN=PSMB9 PE=1 SV=2	P42285
31.7040061950684	31.6941165924072	31.5774078369141	31.7299194335938	31.8158531188965	P28066	P28066		Proteasome subunit alpha type-5	PSMA5	1160	Proteasome subunit alpha type-5 OS=Homo sapiens OX=9606 GN=PSMA5 PE=1 SV=3	P42330
30.5067291259766	30.5181274414063	30.5948600769043	30.7093982696533	30.4330081939697	P28070	P28070		Proteasome subunit beta type-4	PSMB4	1161	Proteasome subunit beta type-4 OS=Homo sapiens OX=9606 GN=PSMB4 PE=1 SV=4	P42566
31.278636932373	31.512674331665	31.2072849273682	31.3803558349609	31.2525386810303	P28072	P28072		Proteasome subunit beta type-6	PSMB6	1162	Proteasome subunit beta type-6 OS=Homo sapiens OX=9606 GN=PSMB6 PE=1 SV=4	P42574
30.4058837890625	30.5560894012451	30.5984134674072	30.5369548797607	30.7215919494629	P28074	P28074		Proteasome subunit beta type-5	PSMB5	1163	Proteasome subunit beta type-5 OS=Homo sapiens OX=9606 GN=PSMB5 PE=1 SV=3	P42677
27.5830516815186	28.0992374420166	28.0441131591797	27.6080188751221	27.5273113250732	P28482	P28482		Mitogen-activated protein kinase 1	MAPK1	1169	Mitogen-activated protein kinase 1 OS=Homo sapiens OX=9606 GN=MAPK1 PE=1 SV=3	P43034
29.963752746582	30.1994094848633	30.1194152832031	30.0074481964111	30.2287139892578	P28799	P28799		Granulins;Acrogranin;Paragranulin;Granulin-1;Granulin-2;Granulin-3;Granulin-4;Granulin-5;Granulin-6;Granulin-7	GRN	1171	Progranulin OS=Homo sapiens OX=9606 GN=GRN PE=1 SV=2	P43121
27.9563751220703	28.1527690887451	28.1830978393555	28.3214797973633	28.2008819580078	P28838	P28838		Cytosol aminopeptidase	LAP3	1172	Cytosol aminopeptidase OS=Homo sapiens OX=9606 GN=LAP3 PE=1 SV=3	P43243
NaN	24.7681999206543	24.5338001251221	24.6898193359375	24.9219779968262	P29083	P29083		General transcription factor IIE subunit 1	GTF2E1	1173	General transcription factor IIE subunit 1 OS=Homo sapiens OX=9606 GN=GTF2E1 PE=1 SV=2	P43251
25.2223243713379	24.9289970397949	24.5714950561523	24.2322044372559	24.3297824859619	P29120	P29120		Neuroendocrine convertase 1	PCSK1	1175	Neuroendocrine convertase 1 OS=Homo sapiens OX=9606 GN=PCSK1 PE=1 SV=2	P43358
28.1569690704346	28.0564136505127	28.4165935516357	28.284538269043	27.9408931732178	P29144	P29144		Tripeptidyl-peptidase 2	TPP2	1176	Tripeptidyl-peptidase 2 OS=Homo sapiens OX=9606 GN=TPP2 PE=1 SV=4	P43363
29.2477359771729	29.0642490386963	29.3416805267334	29.3014488220215	29.4811992645264	P29218	P29218		Inositol monophosphatase 1	IMPA1	1177	Inositol monophosphatase 1 OS=Homo sapiens OX=9606 GN=IMPA1 PE=1 SV=1	P43487
26.2476787567139	26.4655208587646	26.475513458252	26.5345726013184	26.5329532623291	P29353;P98077	P29353		SHC-transforming protein 1	SHC1	1181	SHC-transforming protein 1 OS=Homo sapiens OX=9606 GN=SHC1 PE=1 SV=4	P43686
33.3402976989746	33.2818183898926	33.2703056335449	33.3013038635254	33.4017181396484	P29401	P29401		Transketolase	TKT	1183	Transketolase OS=Homo sapiens OX=9606 GN=TKT PE=1 SV=3	P45877
27.4713478088379	27.5480442047119	27.5269374847412	27.3779907226563	27.0192432403564	P29590	P29590		Protein PML	PML	1185	Protein PML OS=Homo sapiens OX=9606 GN=PML PE=1 SV=3	P45974
30.5243988037109	30.4519901275635	30.6768226623535	30.7291488647461	30.3940715789795	P29692	P29692		Elongation factor 1-delta	EEF1D	1186	Elongation factor 1-delta OS=Homo sapiens OX=9606 GN=EEF1D PE=1 SV=5	P46060
28.12548828125	27.9025955200195	28.146276473999	28.2434978485107	28.3653621673584	P29966	P29966		Myristoylated alanine-rich C-kinase substrate	MARCKS	1187	Myristoylated alanine-rich C-kinase substrate OS=Homo sapiens OX=9606 GN=MARCKS PE=1 SV=4	P46063
29.7650909423828	29.3982372283936	29.5115623474121	29.3950729370117	29.8070106506348	P30040	P30040		Endoplasmic reticulum resident protein 29	ERP29	1188	Endoplasmic reticulum resident protein 29 OS=Homo sapiens OX=9606 GN=ERP29 PE=1 SV=4	P46087
32.6871452331543	32.5084762573242	32.5141563415527	32.5707054138184	32.81103515625	P30041	P30041		Peroxiredoxin-6	PRDX6	1189	Peroxiredoxin-6 OS=Homo sapiens OX=9606 GN=PRDX6 PE=1 SV=3	P46100
30.915132522583	30.7272033691406	30.8381576538086	30.9010276794434	31.1818675994873	P30044	P30044		Peroxiredoxin-5, mitochondrial	PRDX5	1191	Peroxiredoxin-5, mitochondrial OS=Homo sapiens OX=9606 GN=PRDX5 PE=1 SV=4	P46109
30.7473526000977	30.6372871398926	30.7711658477783	30.661190032959	30.8028583526611	P30046;A6NHG4	P30046;A6NHG4		D-dopachrome decarboxylase;D-dopachrome decarboxylase-like protein	DDT;DDTL	1192	D-dopachrome decarboxylase OS=Homo sapiens OX=9606 GN=DDT PE=1 SV=3;D-dopachrome decarboxylase-like protein OS=Homo sapiens OX=9606 GN=DDTL PE=2 SV=1	P46736
26.7531509399414	26.5532836914063	26.5719871520996	NaN	26.6577186584473	P30047	P30047		GTP cyclohydrolase 1 feedback regulatory protein	GCHFR	1193	GTP cyclohydrolase 1 feedback regulatory protein OS=Homo sapiens OX=9606 GN=GCHFR PE=1 SV=3	P46777
31.6931610107422	31.5999660491943	31.5490818023682	31.6788387298584	31.7277698516846	P30048	P30048		Thioredoxin-dependent peroxide reductase, mitochondrial	PRDX3	1194	Thioredoxin-dependent peroxide reductase, mitochondrial OS=Homo sapiens OX=9606 GN=PRDX3 PE=1 SV=3	P46782
29.2287368774414	29.1509799957275	28.8993721008301	29.1518993377686	29.5220623016357	P30049	P30049		ATP synthase subunit delta, mitochondrial	ATP5D	1195	ATP synthase subunit delta, mitochondrial OS=Homo sapiens OX=9606 GN=ATP5F1D PE=1 SV=2	P46783	Q9NQ39
31.0508995056152	30.8838729858398	30.9434242248535	31.22705078125	30.9556694030762	P30050	P30050		60S ribosomal protein L12	RPL12	1196	Large ribosomal subunit protein uL11 OS=Homo sapiens OX=9606 GN=RPL12 PE=1 SV=1	P46821
28.6828784942627	28.5987873077393	28.7566547393799	28.6798286437988	28.7316589355469	P30084	P30084		Enoyl-CoA hydratase, mitochondrial	ECHS1	1197	Enoyl-CoA hydratase, mitochondrial OS=Homo sapiens OX=9606 GN=ECHS1 PE=1 SV=4	P46926
28.5033588409424	28.4037322998047	28.3327465057373	28.5241756439209	28.5917072296143	P30085	P30085		UMP-CMP kinase	CMPK1	1198	UMP-CMP kinase OS=Homo sapiens OX=9606 GN=CMPK1 PE=1 SV=3	P46940
32.5325050354004	32.4645805358887	32.5142288208008	32.5822372436523	32.7724266052246	P30086	P30086		Phosphatidylethanolamine-binding protein 1;Hippocampal cholinergic neurostimulating peptide	PEBP1	1199	Phosphatidylethanolamine-binding protein 1 OS=Homo sapiens OX=9606 GN=PEBP1 PE=1 SV=3	P46976
31.4753742218018	31.5159206390381	31.2724761962891	31.1743850708008	31.665599822998	P30101	P30101		Protein disulfide-isomerase A3	PDIA3	1200	Protein disulfide-isomerase A3 OS=Homo sapiens OX=9606 GN=PDIA3 PE=1 SV=4	P47755
29.7709617614746	29.7544574737549	29.860294342041	29.8109531402588	29.75905418396	P30153;P30154	P30153		Serine/threonine-protein phosphatase 2A 65 kDa regulatory subunit A alpha isoform	PPP2R1A	1201	Serine/threonine-protein phosphatase 2A 65 kDa regulatory subunit A alpha isoform OS=Homo sapiens OX=9606 GN=PPP2R1A PE=1 SV=4	P47756
27.6849193572998	28.3916549682617	28.0916919708252	28.3652381896973	27.9967956542969	P30405	P30405		Peptidyl-prolyl cis-trans isomerase F, mitochondrial	PPIF	1202	Peptidyl-prolyl cis-trans isomerase F, mitochondrial OS=Homo sapiens OX=9606 GN=PPIF PE=1 SV=1	P47813	O14602
27.2043380737305	27.2160453796387	27.431095123291	27.091136932373	26.8210430145264	P30419;O60551	P30419		Glycylpeptide N-tetradecanoyltransferase 1	NMT1	1203	Glycylpeptide N-tetradecanoyltransferase 1 OS=Homo sapiens OX=9606 GN=NMT1 PE=1 SV=2	P47897
27.9448070526123	28.0695323944092	27.8631916046143	27.9938850402832	27.8630752563477	P30519	P30519		Heme oxygenase 2	HMOX2	1205	Heme oxygenase 2 OS=Homo sapiens OX=9606 GN=HMOX2 PE=1 SV=2	P47972
28.6097469329834	28.5786304473877	28.6714172363281	28.7538204193115	28.494535446167	P30520;Q8N142	P30520		Adenylosuccinate synthetase isozyme 2	ADSS	1206	Adenylosuccinate synthetase isozyme 2 OS=Homo sapiens OX=9606 GN=ADSS2 PE=1 SV=3	P48147
28.4390068054199	28.8970069885254	29.1101589202881	28.9670829772949	28.4334449768066	P30530	P30530		Tyrosine-protein kinase receptor UFO	AXL	1207	Tyrosine-protein kinase receptor UFO OS=Homo sapiens OX=9606 GN=AXL PE=1 SV=4	P48163
28.8862590789795	28.9008102416992	29.0419216156006	29.1643486022949	29.078239440918	P30566	P30566		Adenylosuccinate lyase	ADSL	1209	Adenylosuccinate lyase OS=Homo sapiens OX=9606 GN=ADSL PE=1 SV=2	P48506
29.3581066131592	29.6018180847168	29.7520027160645	29.6213226318359	29.6997032165527	P30626	P30626		Sorcin	SRI	1211	Sorcin OS=Homo sapiens OX=9606 GN=SRI PE=1 SV=1	P48634
28.1683483123779	28.0968780517578	28.0850696563721	28.2467174530029	28.6011619567871	P30740;O75830	P30740		Leukocyte elastase inhibitor	SERPINB1	1213	Leukocyte elastase inhibitor OS=Homo sapiens OX=9606 GN=SERPINB1 PE=1 SV=1	P48637
29.680046081543	29.6644477844238	29.6352825164795	29.7668132781982	30.0119857788086	P31150	P31150		Rab GDP dissociation inhibitor alpha	GDI1	1217	Rab GDP dissociation inhibitor alpha OS=Homo sapiens OX=9606 GN=GDI1 PE=1 SV=2	P48681
29.7325496673584	29.5773887634277	29.8122692108154	29.9119930267334	29.9478206634521	P31153;Q00266	P31153		S-adenosylmethionine synthase isoform type-2	MAT2A	1218	S-adenosylmethionine synthase isoform type-2 OS=Homo sapiens OX=9606 GN=MAT2A PE=1 SV=1	P48723
26.2971744537354	NaN	26.3580513000488	26.2333946228027	25.9985828399658	P31350	P31350		Ribonucleoside-diphosphate reductase subunit M2	RRM2	1219	Ribonucleoside-diphosphate reductase subunit M2 OS=Homo sapiens OX=9606 GN=RRM2 PE=1 SV=1	P48735
31.1571369171143	30.7503108978271	31.3126792907715	31.473295211792	31.0116539001465	P31431	P31431		Syndecan-4	SDC4	1220	Syndecan-4 OS=Homo sapiens OX=9606 GN=SDC4 PE=1 SV=2	P48739
NaN	26.7518749237061	26.6340885162354	26.9580364227295	27.0323352813721	P31689	P31689		DnaJ homolog subfamily A member 1	DNAJA1	1222	DnaJ homolog subfamily A member 1 OS=Homo sapiens OX=9606 GN=DNAJA1 PE=1 SV=2	P49006
26.9898853302002	27.2114105224609	27.1074924468994	27.3261165618896	27.29762840271	P31937	P31937		3-hydroxyisobutyrate dehydrogenase, mitochondrial	HIBADH	1223	3-hydroxyisobutyrate dehydrogenase, mitochondrial OS=Homo sapiens OX=9606 GN=HIBADH PE=1 SV=2	P49023
28.1314868927002	28.1640377044678	28.2369003295898	28.2822418212891	28.0485363006592	P31939	P31939		Bifunctional purine biosynthesis protein PURH;Phosphoribosylaminoimidazolecarboxamide formyltransferase;IMP cyclohydrolase	ATIC	1224	Bifunctional purine biosynthesis protein ATIC OS=Homo sapiens OX=9606 GN=ATIC PE=1 SV=3	P49189
28.1815357208252	28.6929206848145	28.3819541931152	28.4711532592773	28.1407299041748	P31943	P31943		Heterogeneous nuclear ribonucleoprotein H;Heterogeneous nuclear ribonucleoprotein H, N-terminally processed	HNRNPH1	1226	Heterogeneous nuclear ribonucleoprotein H OS=Homo sapiens OX=9606 GN=HNRNPH1 PE=1 SV=4	P49257
32.487907409668	32.210132598877	32.3031806945801	32.4150047302246	32.6984481811523	P31946	P31946		14-3-3 protein beta/alpha;14-3-3 protein beta/alpha, N-terminally processed	YWHAB	1227	14-3-3 protein beta/alpha OS=Homo sapiens OX=9606 GN=YWHAB PE=1 SV=3	P49321
NaN	29.2901096343994	29.1359443664551	29.0708389282227	29.8649196624756	P31947	P31947		14-3-3 protein sigma	SFN	1228	14-3-3 protein sigma OS=Homo sapiens OX=9606 GN=SFN PE=1 SV=1	P49327
31.1540622711182	31.0972919464111	31.1239223480225	31.23020362854	31.2591781616211	P31948	P31948		Stress-induced-phosphoprotein 1	STIP1	1229	Stress-induced-phosphoprotein 1 OS=Homo sapiens OX=9606 GN=STIP1 PE=1 SV=1	P49354
32.0626220703125	32.1770629882813	31.754020690918	32.0152816772461	32.1166000366211	P31949	P31949		Protein S100-A11;Protein S100-A11, N-terminally processed	S100A11	1230	Protein S100-A11 OS=Homo sapiens OX=9606 GN=S100A11 PE=1 SV=2	P49366
24.3921146392822	24.5534439086914	25.199254989624	25.1189002990723	26.3774433135986	P32004	P32004		Neural cell adhesion molecule L1	L1CAM	1231	Neural cell adhesion molecule L1 OS=Homo sapiens OX=9606 GN=L1CAM PE=1 SV=2	P49368
32.657829284668	32.1701507568359	32.3169708251953	32.4569931030273	32.7961235046387	P32119	P32119		Peroxiredoxin-2	PRDX2	1232	Peroxiredoxin-2 OS=Homo sapiens OX=9606 GN=PRDX2 PE=1 SV=5	P49407
27.984245300293	27.948766708374	28.2257766723633	28.4074230194092	28.530216217041	P32321	P32321		Deoxycytidylate deaminase	DCTD	1234	Deoxycytidylate deaminase OS=Homo sapiens OX=9606 GN=DCTD PE=1 SV=2	P49458
25.1769504547119	25.2905979156494	25.8495254516602	25.8728160858154	25.598949432373	P32929	P32929		Cystathionine gamma-lyase	CTH	1238	Cystathionine gamma-lyase OS=Homo sapiens OX=9606 GN=CTH PE=1 SV=3	P49589
26.5531368255615	27.0540332794189	27.4228610992432	26.7659759521484	27.0148887634277	P32970	P32970		CD70 antigen	CD70	1240	CD70 antigen OS=Homo sapiens OX=9606 GN=CD70 PE=1 SV=2	P49593
25.30712890625	24.981330871582	NaN	24.7447853088379	24.146936416626	P33176;Q12840	P33176		Kinesin-1 heavy chain	KIF5B	1242	Kinesin-1 heavy chain OS=Homo sapiens OX=9606 GN=KIF5B PE=1 SV=1	P49720
28.6956768035889	28.6187686920166	28.7032222747803	28.7278347015381	28.7605609893799	P33240	P33240		Cleavage stimulation factor subunit 2	CSTF2	1243	Cleavage stimulation factor subunit 2 OS=Homo sapiens OX=9606 GN=CSTF2 PE=1 SV=1	P49721
28.0506649017334	28.2409534454346	28.2299060821533	28.5765781402588	28.4794273376465	P33316	P33316		Deoxyuridine 5-triphosphate nucleotidohydrolase, mitochondrial	DUT	1244	Deoxyuridine 5-triphosphate nucleotidohydrolase, mitochondrial OS=Homo sapiens OX=9606 GN=DUT PE=1 SV=4	P49746
26.6368560791016	26.2878360748291	26.5278472900391	26.2543621063232	26.8851833343506	P34059	P34059		N-acetylgalactosamine-6-sulfatase	GALNS	1247	N-acetylgalactosamine-6-sulfatase OS=Homo sapiens OX=9606 GN=GALNS PE=1 SV=1	P49767
27.2150268554688	26.9199123382568	26.8205547332764	NaN	27.3287734985352	P34096	P34096		Ribonuclease 4	RNASE4	1248	Ribonuclease 4 OS=Homo sapiens OX=9606 GN=RNASE4 PE=1 SV=3	P49773
26.6055488586426	26.4912281036377	26.6374092102051	26.6658725738525	26.5315551757813	P34896	P34896		Serine hydroxymethyltransferase, cytosolic	SHMT1	1251	Serine hydroxymethyltransferase, cytosolic OS=Homo sapiens OX=9606 GN=SHMT1 PE=1 SV=1	P49790
28.1675834655762	28.2659759521484	28.5396747589111	28.3324909210205	27.7097110748291	P34897	P34897		Serine hydroxymethyltransferase, mitochondrial	SHMT2	1252	Serine hydroxymethyltransferase, mitochondrial OS=Homo sapiens OX=9606 GN=SHMT2 PE=1 SV=3	P49792
30.9974555969238	30.8893966674805	31.1060581207275	31.1812152862549	31.0276908874512	P34932	P34932		Heat shock 70 kDa protein 4	HSPA4	1254	Heat shock 70 kDa protein 4 OS=Homo sapiens OX=9606 GN=HSPA4 PE=1 SV=4	P49903
29.5100917816162	29.3380508422852	29.1249465942383	29.1751480102539	29.8824443817139	P34949	P34949		Mannose-6-phosphate isomerase	MPI	1255	Mannose-6-phosphate isomerase OS=Homo sapiens OX=9606 GN=MPI PE=1 SV=2	P49915
28.4894142150879	28.8941173553467	29.248664855957	29.1450366973877	28.3013401031494	P35052	P35052		Glypican-1;Secreted glypican-1	GPC1	1256	Glypican-1 OS=Homo sapiens OX=9606 GN=GPC1 PE=1 SV=2	P49959
29.3936824798584	29.2114105224609	29.3065643310547	29.1109561920166	28.9953689575195	P35080	P35080		Profilin-2	PFN2	1257	Profilin-2 OS=Homo sapiens OX=9606 GN=PFN2 PE=1 SV=3	P50395
28.7418193817139	29.1234664916992	29.0010719299316	28.8661441802979	28.8245067596436	P35221	P35221		Catenin alpha-1	CTNNA1	1258	Catenin alpha-1 OS=Homo sapiens OX=9606 GN=CTNNA1 PE=1 SV=1	P50452
27.4708824157715	28.0316009521484	28.230318069458	28.1465682983398	28.0480155944824	P35222	P35222		Catenin beta-1	CTNNB1	1259	Catenin beta-1 OS=Homo sapiens OX=9606 GN=CTNNB1 PE=1 SV=1	P50454
30.0382614135742	30.129768371582	30.154483795166	30.0748233795166	30.3623352050781	P35237	P35237		Serpin B6	SERPINB6	1260	Serpin B6 OS=Homo sapiens OX=9606 GN=SERPINB6 PE=1 SV=3	P50479
28.9801921844482	29.0390472412109	29.1366767883301	29.1839504241943	29.1183757781982	P35241	P35241		Radixin	RDX	1261	Radixin OS=Homo sapiens OX=9606 GN=RDX PE=1 SV=1	P50502	Q8NFI4	Q8IZP2
28.7182960510254	28.3746356964111	28.4641971588135	28.8440990447998	28.5673236846924	P35244	P35244		Replication protein A 14 kDa subunit	RPA3	1262	Replication protein A 14 kDa subunit OS=Homo sapiens OX=9606 GN=RPA3 PE=1 SV=1	P50552
28.469446182251	28.2837009429932	28.4823913574219	28.7909488677979	28.2713298797607	P35268	P35268		60S ribosomal protein L22	RPL22	1263	Large ribosomal subunit protein eL22 OS=Homo sapiens OX=9606 GN=RPL22 PE=1 SV=2	P50570
27.9282970428467	27.7216243743896	27.7661666870117	27.758243560791	27.6923217773438	P35269	P35269		General transcription factor IIF subunit 1	GTF2F1	1264	General transcription factor IIF subunit 1 OS=Homo sapiens OX=9606 GN=GTF2F1 PE=1 SV=2	P50579
25.6885375976563	25.120246887207	25.7636985778809	25.4911518096924	25.7083568572998	P35270	P35270		Sepiapterin reductase	SPR	1265	Sepiapterin reductase OS=Homo sapiens OX=9606 GN=SPR PE=1 SV=1	P50897
23.7193145751953	21.2029933929443	24.4814224243164	23.7097778320313	22.4675960540771	P35442	P35442		Thrombospondin-2	THBS2	1267	Thrombospondin-2 OS=Homo sapiens OX=9606 GN=THBS2 PE=1 SV=2	P50990
22.6158714294434	24.105655670166	NaN	23.3285503387451	NaN	P35555	P35555		Fibrillin-1	FBN1	1270	Fibrillin-1 OS=Homo sapiens OX=9606 GN=FBN1 PE=1 SV=4	P51161
26.7576084136963	26.5273704528809	26.4634342193604	26.6665496826172	26.4515514373779	P35573	P35573		Glycogen debranching enzyme;4-alpha-glucanotransferase;Amylo-alpha-1,6-glucosidase	AGL	1272	Glycogen debranching enzyme OS=Homo sapiens OX=9606 GN=AGL PE=1 SV=3	P51532
28.3898525238037	28.5733680725098	28.5781993865967	28.6745510101318	27.9745407104492	P35579;REV__Q9UKV3	P35579		Myosin-9	MYH9	1273	Myosin-9 OS=Homo sapiens OX=9606 GN=MYH9 PE=1 SV=4	P51572
26.2650814056396	27.3157043457031	27.1636543273926	27.248348236084	26.7958793640137	P35580	P35580		Myosin-10	MYH10	1274	Myosin-10 OS=Homo sapiens OX=9606 GN=MYH10 PE=1 SV=3	P51608
27.9389324188232	27.8873920440674	27.8918018341064	27.7929039001465	27.5056705474854	P35606	P35606		Coatomer subunit beta	COPB2	1275	Coatomer subunit beta OS=Homo sapiens OX=9606 GN=COPB2 PE=1 SV=2	P51610
26.6225452423096	26.6518478393555	26.6254730224609	26.7610378265381	26.7395668029785	P35611	P35611		Alpha-adducin	ADD1	1277	Alpha-adducin OS=Homo sapiens OX=9606 GN=ADD1 PE=1 SV=2	P51659
27.70530128479	28.8204326629639	28.3182067871094	28.1145095825195	27.6698627471924	P35613	P35613		Basigin	BSG	1279	Basigin OS=Homo sapiens OX=9606 GN=BSG PE=1 SV=2	P51665
28.7623691558838	28.8178443908691	28.7876510620117	28.8084239959717	28.5851306915283	P35637	P35637		RNA-binding protein FUS	FUS	1281	RNA-binding protein FUS OS=Homo sapiens OX=9606 GN=FUS PE=1 SV=1	P51858
26.5048980712891	26.2647590637207	26.5261611938477	26.7972393035889	26.4826068878174	P35658	P35658		Nuclear pore complex protein Nup214	NUP214	1282	Nuclear pore complex protein Nup214 OS=Homo sapiens OX=9606 GN=NUP214 PE=1 SV=2	P51884
28.8050746917725	29.101167678833	28.714075088501	29.1588230133057	29.2145881652832	P35659	P35659		Protein DEK	DEK	1283	Protein DEK OS=Homo sapiens OX=9606 GN=DEK PE=1 SV=1	P51991
28.5652179718018	28.2819328308105	27.9142208099365	28.0962238311768	28.4386100769043	P35754	P35754		Glutaredoxin-1	GLRX	1285	Glutaredoxin-1 OS=Homo sapiens OX=9606 GN=GLRX PE=1 SV=2	P52209
26.7211666107178	26.2450866699219	26.8786506652832	27.1119747161865	26.9712562561035	P35813	P35813		Protein phosphatase 1A	PPM1A	1286	Protein phosphatase 1A OS=Homo sapiens OX=9606 GN=PPM1A PE=1 SV=1	P52272
NaN	25.0187339782715	25.0859413146973	NaN	26.8382186889648	P36222	P36222		Chitinase-3-like protein 1	CHI3L1	1290	Chitinase-3-like protein 1 OS=Homo sapiens OX=9606 GN=CHI3L1 PE=1 SV=2	P52434
29.0788745880127	29.1016445159912	29.1071434020996	29.0474967956543	29.2753086090088	P36551	P36551		Oxygen-dependent coproporphyrinogen-III oxidase, mitochondrial	CPOX	1295	Oxygen-dependent coproporphyrinogen-III oxidase, mitochondrial OS=Homo sapiens OX=9606 GN=CPOX PE=1 SV=3	P52655
NaN	27.0164833068848	NaN	27.1093864440918	27.2127113342285	P36639	P36639		7,8-dihydro-8-oxoguanine triphosphatase	NUDT1	1297	Oxidized purine nucleoside triphosphate hydrolase OS=Homo sapiens OX=9606 GN=NUDT1 PE=1 SV=4	P52657
26.3696956634521	26.5223808288574	26.5159454345703	26.6536254882813	26.3988151550293	P36776	P36776		Lon protease homolog, mitochondrial	LONP1	1298	Lon protease homolog, mitochondrial OS=Homo sapiens OX=9606 GN=LONP1 PE=1 SV=2	P52758
29.3280448913574	29.354663848877	29.3631286621094	29.2251777648926	29.5947895050049	P36871	P36871		Phosphoglucomutase-1	PGM1	1299	Phosphoglucomutase-1 OS=Homo sapiens OX=9606 GN=PGM1 PE=1 SV=3	P52788
27.0538272857666	27.3750095367432	27.2347106933594	27.2633819580078	NaN	P36873	P36873		Serine/threonine-protein phosphatase PP1-gamma catalytic subunit	PPP1CC	1300	Serine/threonine-protein phosphatase PP1-gamma catalytic subunit OS=Homo sapiens OX=9606 GN=PPP1CC PE=1 SV=1	P52789
30.3752365112305	30.1168155670166	30.1947212219238	30.0417900085449	30.7088241577148	P36955	P36955		Pigment epithelium-derived factor	SERPINF1	1302	Pigment epithelium-derived factor OS=Homo sapiens OX=9606 GN=SERPINF1 PE=1 SV=4	P52799
28.1251430511475	28.121244430542	28.0649681091309	28.2039642333984	27.8504314422607	P37108	P37108		Signal recognition particle 14 kDa protein	SRP14	1304	Signal recognition particle 14 kDa protein OS=Homo sapiens OX=9606 GN=SRP14 PE=1 SV=2	P52815
29.8907737731934	29.4750442504883	29.5035667419434	29.6819400787354	29.8732471466064	P37235;P84074;P61601	P37235		Hippocalcin-like protein 1	HPCAL1	1307	Hippocalcin-like protein 1 OS=Homo sapiens OX=9606 GN=HPCAL1 PE=1 SV=3	P52823
32.6116638183594	32.3838081359863	32.3875617980957	32.3802795410156	32.6669540405273	P37802	P37802		Transgelin-2	TAGLN2	1308	Transgelin-2 OS=Homo sapiens OX=9606 GN=TAGLN2 PE=1 SV=3	P52888
30.1269416809082	30.3880252838135	30.3690090179443	30.3640060424805	30.5889759063721	P37837	P37837		Transaldolase	TALDO1	1309	Transaldolase OS=Homo sapiens OX=9606 GN=TALDO1 PE=1 SV=2	P52907
25.743143081665	NaN	NaN	26.0420360565186	25.6395359039307	P37840	P37840		Alpha-synuclein	SNCA	1310	Alpha-synuclein OS=Homo sapiens OX=9606 GN=SNCA PE=1 SV=1	P52926
26.9368553161621	26.810661315918	26.8161659240723	26.9244499206543	26.763952255249	P38117	P38117		Electron transfer flavoprotein subunit beta	ETFB	1311	Electron transfer flavoprotein subunit beta OS=Homo sapiens OX=9606 GN=ETFB PE=1 SV=3	P52943
30.4407501220703	30.3692169189453	30.2815132141113	30.4298191070557	30.3335151672363	P38159;O75526;Q8N7X1	P38159		RNA-binding motif protein, X chromosome;RNA-binding motif protein, X chromosome, N-terminally processed	RBMX	1312	RNA-binding motif protein, X chromosome OS=Homo sapiens OX=9606 GN=RBMX PE=1 SV=3	P53004
28.0815181732178	27.7099094390869	27.6980304718018	27.2400894165039	27.7800045013428	P38571	P38571		Lysosomal acid lipase/cholesteryl ester hydrolase	LIPA	1313	Lysosomal acid lipase/cholesteryl ester hydrolase OS=Homo sapiens OX=9606 GN=LIPA PE=1 SV=2	P53041
27.19140625	27.2313251495361	27.14870262146	27.2443599700928	27.1516075134277	P38606	P38606		V-type proton ATPase catalytic subunit A	ATP6V1A	1314	V-type proton ATPase catalytic subunit A OS=Homo sapiens OX=9606 GN=ATP6V1A PE=1 SV=2	P53365
29.3131332397461	29.3350486755371	29.4861373901367	29.362606048584	29.1934280395508	P38646	P38646		Stress-70 protein, mitochondrial	HSPA9	1315	Stress-70 protein, mitochondrial OS=Homo sapiens OX=9606 GN=HSPA9 PE=1 SV=2	P53396
26.236499786377	26.0140800476074	26.371208190918	26.2720413208008	25.817777633667	P38919	P38919		Eukaryotic initiation factor 4A-III;Eukaryotic initiation factor 4A-III, N-terminally processed	EIF4A3	1316	Eukaryotic initiation factor 4A-III OS=Homo sapiens OX=9606 GN=EIF4A3 PE=1 SV=4	P53582
27.5745582580566	27.880578994751	27.6980304718018	27.8982181549072	NaN	P39019	P39019		40S ribosomal protein S19	RPS19	1317	Small ribosomal subunit protein eS19 OS=Homo sapiens OX=9606 GN=RPS19 PE=1 SV=2	P53618
26.9264869689941	27.2464466094971	27.0192432403564	27.1126708984375	27.1358470916748	P39060	P39060		Collagen alpha-1(XVIII) chain;Endostatin	COL18A1	1320	Collagen alpha-1(XVIII) chain OS=Homo sapiens OX=9606 GN=COL18A1 PE=1 SV=5	P53621
31.406135559082	31.3575191497803	31.2060623168945	31.40598487854	31.6602535247803	P39687;O95626;O43423	P39687		Acidic leucine-rich nuclear phosphoprotein 32 family member A	ANP32A	1321	Acidic leucine-rich nuclear phosphoprotein 32 family member A OS=Homo sapiens OX=9606 GN=ANP32A PE=1 SV=1	P53634
28.5759658813477	28.5980758666992	28.7149925231934	28.9568748474121	29.1315116882324	P39748	P39748		Flap endonuclease 1	FEN1	1322	Flap endonuclease 1 OS=Homo sapiens OX=9606 GN=FEN1 PE=1 SV=1	P53985
28.5108089447021	28.90500831604	28.5554141998291	29.0781364440918	28.6449546813965	P40121	P40121		Macrophage-capping protein	CAPG	1323	Macrophage-capping protein OS=Homo sapiens OX=9606 GN=CAPG PE=1 SV=2	P53990
26.3287887573242	26.604700088501	NaN	26.1852741241455	26.1234855651855	P40189	P40189		Interleukin-6 receptor subunit beta	IL6ST	1325	Interleukin-6 receptor subunit beta OS=Homo sapiens OX=9606 GN=IL6ST PE=1 SV=2	P53999
NaN	25.8682765960693	25.8541240692139	25.9079322814941	25.6990909576416	P40200	P40200		T-cell surface protein tactile	CD96	1326	T-cell surface protein tactile OS=Homo sapiens OX=9606 GN=CD96 PE=1 SV=2	P54105
30.3718147277832	30.3522663116455	30.2721977233887	30.3401107788086	29.6980800628662	P40227	P40227		T-complex protein 1 subunit zeta	CCT6A	1328	T-complex protein 1 subunit zeta OS=Homo sapiens OX=9606 GN=CCT6A PE=1 SV=3	P54136
NaN	25.6980037689209	26.1974563598633	NaN	26.1373138427734	P40306	P40306		Proteasome subunit beta type-10	PSMB10	1330	Proteasome subunit beta type-10 OS=Homo sapiens OX=9606 GN=PSMB10 PE=1 SV=1	P54578
26.3809146881104	26.3836364746094	26.0006694793701	26.2977161407471	26.3321571350098	P40855	P40855		Peroxisomal biogenesis factor 19	PEX19	1335	Peroxisomal biogenesis factor 19 OS=Homo sapiens OX=9606 GN=PEX19 PE=1 SV=1	P54727
31.5316677093506	31.4285717010498	31.5207042694092	31.5437927246094	31.754976272583	P40925	P40925		Malate dehydrogenase, cytoplasmic	MDH1	1336	Malate dehydrogenase, cytoplasmic OS=Homo sapiens OX=9606 GN=MDH1 PE=1 SV=4	P54802
33.081298828125	33.0679512023926	33.1662826538086	33.1348571777344	33.1371650695801	P40926	P40926		Malate dehydrogenase, mitochondrial	MDH2	1337	Malate dehydrogenase, mitochondrial OS=Homo sapiens OX=9606 GN=MDH2 PE=1 SV=3	P54819
29.168420791626	29.2895603179932	29.1683712005615	29.2361488342285	29.1358699798584	P41091;Q2VIR3	P41091;Q2VIR3		Eukaryotic translation initiation factor 2 subunit 3;Putative eukaryotic translation initiation factor 2 subunit 3-like protein	EIF2S3;EIF2S3L	1338	Eukaryotic translation initiation factor 2 subunit 3 OS=Homo sapiens OX=9606 GN=EIF2S3 PE=1 SV=3;Eukaryotic translation initiation factor 2 subunit 3B OS=Homo sapiens OX=9606 GN=EIF2S3B PE=2 SV=2	P54920
26.6056900024414	26.3176727294922	26.6090774536133	26.5944862365723	26.8346061706543	P41223	P41223		Protein BUD31 homolog	BUD31	1343	Protein BUD31 homolog OS=Homo sapiens OX=9606 GN=BUD31 PE=1 SV=2	P55058
27.5372695922852	27.7241630554199	27.830623626709	28.0097732543945	27.9194011688232	P41227;Q9BSU3	P41227		N-alpha-acetyltransferase 10	NAA10	1345	N-alpha-acetyltransferase 10 OS=Homo sapiens OX=9606 GN=NAA10 PE=1 SV=1	P55072
27.1437492370605	27.3806343078613	27.5527420043945	27.7081336975098	28.0698909759521	P41236;Q6NXS1	P41236;Q6NXS1		Protein phosphatase inhibitor 2;Protein phosphatase inhibitor 2-like protein 3	PPP1R2;PPP1R2P3	1346	Protein phosphatase inhibitor 2 OS=Homo sapiens OX=9606 GN=PPP1R2 PE=1 SV=2;Protein phosphatase inhibitor 2 family member B OS=Homo sapiens OX=9606 GN=PPP1R2B PE=1 SV=2	P55081
27.9651565551758	28.2069473266602	28.2768402099609	28.3293724060059	27.7325325012207	P41250	P41250		Glycine--tRNA ligase	GARS	1348	Glycine--tRNA ligase OS=Homo sapiens OX=9606 GN=GARS1 PE=1 SV=3	P55145
26.8405017852783	26.6820411682129	26.9642200469971	27.0321254730225	25.9072437286377	P41252	P41252		Isoleucine--tRNA ligase, cytoplasmic	IARS	1349	Isoleucine--tRNA ligase, cytoplasmic OS=Homo sapiens OX=9606 GN=IARS1 PE=1 SV=2	P55209
28.4984970092773	28.0929527282715	28.0649166107178	28.7554130554199	29.0469760894775	P41567	P41567		Eukaryotic translation initiation factor 1	EIF1	1350	Eukaryotic translation initiation factor 1 OS=Homo sapiens OX=9606 GN=EIF1 PE=1 SV=1	P55263
28.4420566558838	28.7165966033936	28.8616256713867	28.6819744110107	28.5855960845947	P42126	P42126		Enoyl-CoA delta isomerase 1, mitochondrial	ECI1	1352	Enoyl-CoA delta isomerase 1, mitochondrial OS=Homo sapiens OX=9606 GN=ECI1 PE=1 SV=1	P55265
30.3282794952393	30.0748233795166	30.1602668762207	30.3310604095459	30.5202827453613	P42166	P42166		Lamina-associated polypeptide 2, isoform alpha;Thymopoietin;Thymopentin	TMPO	1353	Lamina-associated polypeptide 2, isoform alpha OS=Homo sapiens OX=9606 GN=TMPO PE=1 SV=2	P55290
28.8722343444824	28.7085285186768	29.009880065918	28.9060401916504	28.6254386901855	P42285	P42285		Superkiller viralicidic activity 2-like 2	SKIV2L2	1356	Exosome RNA helicase MTR4 OS=Homo sapiens OX=9606 GN=MTREX PE=1 SV=3	P55735
26.8009471893311	26.6405830383301	26.8212852478027	26.6078071594238	26.8646697998047	P42330;P17516	P42330		Aldo-keto reductase family 1 member C3	AKR1C3	1357	Aldo-keto reductase family 1 member C3 OS=Homo sapiens OX=9606 GN=AKR1C3 PE=1 SV=4	P55769
26.4863567352295	26.2589874267578	26.7914142608643	26.7081985473633	26.9689502716064	P42566	P42566		Epidermal growth factor receptor substrate 15	EPS15	1358	Epidermal growth factor receptor substrate 15 OS=Homo sapiens OX=9606 GN=EPS15 PE=1 SV=2	P55786
26.582763671875	27.0422859191895	26.4621391296387	26.6988258361816	26.6173686981201	P42574	P42574		Caspase-3;Caspase-3 subunit p17;Caspase-3 subunit p12	CASP3	1359	Caspase-3 OS=Homo sapiens OX=9606 GN=CASP3 PE=1 SV=2	P55809
27.4360294342041	27.6985607147217	27.591136932373	27.5729694366455	27.001314163208	P42677	P42677		40S ribosomal protein S27	RPS27	1360	Small ribosomal subunit protein eS27 OS=Homo sapiens OX=9606 GN=RPS27 PE=1 SV=3	P55884
26.9735565185547	26.992805480957	27.1641330718994	27.0547580718994	27.1742668151855	P42765	P42765		3-ketoacyl-CoA thiolase, mitochondrial	ACAA2	1362	3-ketoacyl-CoA thiolase, mitochondrial OS=Homo sapiens OX=9606 GN=ACAA2 PE=1 SV=2	P56192
28.189380645752	28.7128963470459	28.6548881530762	28.4916725158691	28.9622364044189	P42785	P42785		Lysosomal Pro-X carboxypeptidase	PRCP	1365	Lysosomal Pro-X carboxypeptidase OS=Homo sapiens OX=9606 GN=PRCP PE=1 SV=1	P56693
29.2085304260254	29.2932720184326	29.1646614074707	29.3241214752197	29.2283477783203	P43034	P43034		Platelet-activating factor acetylhydrolase IB subunit alpha	PAFAH1B1	1369	Platelet-activating factor acetylhydrolase IB subunit beta OS=Homo sapiens OX=9606 GN=PAFAH1B1 PE=1 SV=2	P58546
27.7444515228271	28.0198268890381	28.0442161560059	27.9465923309326	27.4384117126465	P43121	P43121		Cell surface glycoprotein MUC18	MCAM	1370	Cell surface glycoprotein MUC18 OS=Homo sapiens OX=9606 GN=MCAM PE=1 SV=2	P59998
30.7765102386475	30.7670669555664	30.8628978729248	30.9441928863525	30.881175994873	P43243	P43243		Matrin-3	MATR3	1374	Matrin-3 OS=Homo sapiens OX=9606 GN=MATR3 PE=1 SV=2	P60174
26.933708190918	27.2902641296387	27.3577499389648	27.3421478271484	27.3624401092529	P43251	P43251		Biotinidase	BTD	1376	Biotinidase OS=Homo sapiens OX=9606 GN=BTD PE=1 SV=2	P60228
31.4866847991943	31.4556694030762	31.5246334075928	31.2653942108154	31.4490909576416	P43358;P43355;P43362;A2A368;A8MXT2;Q96M61;O15480	P43358		Melanoma-associated antigen 4	MAGEA4	1377	Melanoma-associated antigen 4 OS=Homo sapiens OX=9606 GN=MAGEA4 PE=1 SV=2	P60510
28.4350757598877	28.4107837677002	28.528205871582	28.5604877471924	28.5852375030518	P43363	P43363		Melanoma-associated antigen 10	MAGEA10	1378	Melanoma-associated antigen 10 OS=Homo sapiens OX=9606 GN=MAGEA10 PE=1 SV=2	P60520
30.7800350189209	30.6301002502441	30.5720844268799	30.6793422698975	30.8520698547363	P43487;Q9C010	P43487		Ran-specific GTPase-activating protein	RANBP1	1379	Ran-specific GTPase-activating protein OS=Homo sapiens OX=9606 GN=RANBP1 PE=1 SV=1	P60660
29.8155403137207	30.0344619750977	29.9522705078125	29.9739112854004	30.0989875793457	P43490	P43490		Nicotinamide phosphoribosyltransferase	NAMPT	1380	Nicotinamide phosphoribosyltransferase OS=Homo sapiens OX=9606 GN=NAMPT PE=1 SV=1	P60842
24.7648124694824	25.6546630859375	25.0172481536865	26.0250873565674	NaN	P43686	P43686		26S protease regulatory subunit 6B	PSMC4	1381	26S proteasome regulatory subunit 6B OS=Homo sapiens OX=9606 GN=PSMC4 PE=1 SV=2	P60866
26.8816871643066	26.8794689178467	26.7081985473633	27.1354541778564	26.84206199646	P45877	P45877		Peptidyl-prolyl cis-trans isomerase C	PPIC	1382	Peptidyl-prolyl cis-trans isomerase C OS=Homo sapiens OX=9606 GN=PPIC PE=1 SV=1	P60891
28.6947135925293	28.2707958221436	28.33811378479	28.5163803100586	28.9637241363525	P45973	P45973		Chromobox protein homolog 5	CBX5	1384	Chromobox protein homolog 5 OS=Homo sapiens OX=9606 GN=CBX5 PE=1 SV=1	P60900
26.2280082702637	26.7486801147461	26.6845855712891	26.4478206634521	25.7466831207275	P45974	P45974		Ubiquitin carboxyl-terminal hydrolase 5	USP5	1385	Ubiquitin carboxyl-terminal hydrolase 5 OS=Homo sapiens OX=9606 GN=USP5 PE=1 SV=2	P60903
27.5377140045166	27.5956954956055	27.9236011505127	27.8107223510742	27.5583000183105	P46060	P46060		Ran GTPase-activating protein 1	RANGAP1	1388	Ran GTPase-activating protein 1 OS=Homo sapiens OX=9606 GN=RANGAP1 PE=1 SV=1	P60953
26.6111888885498	25.8329429626465	26.4060535430908	27.8809280395508	26.1567287445068	P46063	P46063		ATP-dependent DNA helicase Q1	RECQL	1389	ATP-dependent DNA helicase Q1 OS=Homo sapiens OX=9606 GN=RECQL PE=1 SV=3	P60981
27.4674663543701	27.5082416534424	27.3099937438965	27.4935054779053	27.580680847168	P46087	P46087		Probable 28S rRNA (cytosine(4447)-C(5))-methyltransferase	NOP2	1390	Probable 28S rRNA (cytosine(4447)-C(5))-methyltransferase OS=Homo sapiens OX=9606 GN=NOP2 PE=1 SV=2	P60983
25.1460819244385	25.6059169769287	25.5080299377441	24.931884765625	25.6680374145508	P46100	P46100		Transcriptional regulator ATRX	ATRX	1391	Transcriptional regulator ATRX OS=Homo sapiens OX=9606 GN=ATRX PE=1 SV=6	P61077	P62837
28.7464714050293	28.3779487609863	28.5129203796387	28.691556930542	28.7773723602295	P46108	P46108		Adapter molecule crk	CRK	1392	Adapter molecule crk OS=Homo sapiens OX=9606 GN=CRK PE=1 SV=2	P61081
28.5271625518799	28.2840538024902	28.4252243041992	28.420654296875	28.6063613891602	P46109	P46109		Crk-like protein	CRKL	1393	Crk-like protein OS=Homo sapiens OX=9606 GN=CRKL PE=1 SV=1	P61086
27.5235767364502	27.2390880584717	27.4655208587646	27.4737491607666	27.2863903045654	P46736	P46736		Lys-63-specific deubiquitinase BRCC36	BRCC3	1397	Lys-63-specific deubiquitinase BRCC36 OS=Homo sapiens OX=9606 GN=BRCC3 PE=1 SV=2	P61160
29.2156524658203	29.0426254272461	29.3491897583008	29.171142578125	29.0817470550537	P46777	P46777		60S ribosomal protein L5	RPL5	1399	Large ribosomal subunit protein uL18 OS=Homo sapiens OX=9606 GN=RPL5 PE=1 SV=3	P61163
26.7477836608887	26.9091911315918	27.102294921875	26.8257808685303	NaN	P46782	P46782		40S ribosomal protein S5;40S ribosomal protein S5, N-terminally processed	RPS5	1403	Small ribosomal subunit protein uS7 OS=Homo sapiens OX=9606 GN=RPS5 PE=1 SV=4	P61247
27.5373439788818	27.9739398956299	27.7942676544189	27.9020767211914	26.9454765319824	P46783;Q9NQ39	P46783;Q9NQ39		40S ribosomal protein S10;Putative 40S ribosomal protein S10-like	RPS10;RPS10P5	1404	Small ribosomal subunit protein eS10 OS=Homo sapiens OX=9606 GN=RPS10 PE=1 SV=1;Putative ribosomal protein eS10-like OS=Homo sapiens OX=9606 GN=RPS10P5 PE=5 SV=1	P61289
27.9325828552246	27.8353290557861	27.8905849456787	27.9234867095947	27.9918327331543	P46821	P46821		Microtubule-associated protein 1B;MAP1B heavy chain;MAP1 light chain LC1	MAP1B	1405	Microtubule-associated protein 1B OS=Homo sapiens OX=9606 GN=MAP1B PE=1 SV=2	P61353
29.4953174591064	29.3517189025879	29.4810829162598	29.5520076751709	29.7497825622559	P46926	P46926		Glucosamine-6-phosphate isomerase 1	GNPDA1	1406	Glucosamine-6-phosphate isomerase 1 OS=Homo sapiens OX=9606 GN=GNPDA1 PE=1 SV=1	P61586
28.7562408447266	28.6506843566895	28.5745582580566	28.7526092529297	28.7541389465332	P46940;Q86VI3;Q13576	P46940		Ras GTPase-activating-like protein IQGAP1	IQGAP1	1410	Ras GTPase-activating-like protein IQGAP1 OS=Homo sapiens OX=9606 GN=IQGAP1 PE=1 SV=1	P61604
27.5307369232178	27.3803043365479	27.3348369598389	27.3092994689941	27.5440692901611	P46976	P46976		Glycogenin-1	GYG1	1411	Glycogenin-1 OS=Homo sapiens OX=9606 GN=GYG1 PE=1 SV=4	P61758
29.9054088592529	29.6925373077393	29.8050594329834	29.9202537536621	30.0332813262939	P47755	P47755		F-actin-capping protein subunit alpha-2	CAPZA2	1413	F-actin-capping protein subunit alpha-2 OS=Homo sapiens OX=9606 GN=CAPZA2 PE=1 SV=3	P61764
30.4035491943359	30.5700950622559	30.4351959228516	30.5483932495117	30.5412082672119	P47756	P47756		F-actin-capping protein subunit beta	CAPZB	1414	F-actin-capping protein subunit beta OS=Homo sapiens OX=9606 GN=CAPZB PE=1 SV=5	P61769
28.2776832580566	28.4474658966064	28.3327465057373	28.4435195922852	28.3553981781006	P47813;O14602	P47813;O14602		Eukaryotic translation initiation factor 1A, X-chromosomal;Eukaryotic translation initiation factor 1A, Y-chromosomal	EIF1AX;EIF1AY	1415	Eukaryotic translation initiation factor 1A, X-chromosomal OS=Homo sapiens OX=9606 GN=EIF1AX PE=1 SV=2;Eukaryotic translation initiation factor 1A, Y-chromosomal OS=Homo sapiens OX=9606 GN=EIF1AY PE=1 SV=4	P61916
27.9203109741211	27.5941295623779	27.826810836792	27.9723510742188	27.7608470916748	P47897	P47897		Glutamine--tRNA ligase	QARS	1417	Glutamine--tRNA ligase OS=Homo sapiens OX=9606 GN=QARS1 PE=1 SV=1	P61923
30.1472225189209	29.7496871948242	29.6825428009033	29.5575332641602	30.3403224945068	P47914	P47914		60S ribosomal protein L29	RPL29	1418	Large ribosomal subunit protein eL29 OS=Homo sapiens OX=9606 GN=RPL29 PE=1 SV=2	P61956
28.7993106842041	28.5517520904541	28.6033210754395	28.2939510345459	29.0404853820801	P47972	P47972		Neuronal pentraxin-2	NPTX2	1419	Neuronal pentraxin-2 OS=Homo sapiens OX=9606 GN=NPTX2 PE=1 SV=2	P61960
27.9549903869629	27.803165435791	27.9071292877197	27.9506587982178	28.2137775421143	P48147	P48147		Prolyl endopeptidase	PREP	1422	Prolyl endopeptidase OS=Homo sapiens OX=9606 GN=PREP PE=1 SV=2	P61964
28.2649478912354	27.9521598815918	28.0589962005615	28.15797996521	28.1973705291748	P48163	P48163		NADP-dependent malic enzyme	ME1	1423	NADP-dependent malic enzyme OS=Homo sapiens OX=9606 GN=ME1 PE=1 SV=1	P61970
28.848165512085	28.8809280395508	28.8871898651123	28.7164325714111	28.8686771392822	P48444	P48444		Coatomer subunit delta	ARCN1	1425	Coatomer subunit delta OS=Homo sapiens OX=9606 GN=ARCN1 PE=1 SV=1	P61978
27.5277576446533	27.4274234771729	27.8425407409668	27.7702674865723	27.7266998291016	P48506	P48506		Glutamate--cysteine ligase catalytic subunit	GCLC	1426	Glutamate--cysteine ligase catalytic subunit OS=Homo sapiens OX=9606 GN=GCLC PE=1 SV=2	P61981
27.3171730041504	27.5248470306396	27.5030937194824	27.815860748291	27.4102973937988	P48634	P48634		Protein PRRC2A	PRRC2A	1430	Protein PRRC2A OS=Homo sapiens OX=9606 GN=PRRC2A PE=1 SV=3	P62136
29.8744049072266	29.8551635742188	29.845251083374	29.880199432373	30.0311794281006	P48637	P48637		Glutathione synthetase	GSS	1431	Glutathione synthetase OS=Homo sapiens OX=9606 GN=GSS PE=1 SV=1	P62140
30.5790271759033	30.4637298583984	30.4815464019775	30.5937919616699	30.0804271697998	P48643	P48643		T-complex protein 1 subunit epsilon	CCT5	1432	T-complex protein 1 subunit epsilon OS=Homo sapiens OX=9606 GN=CCT5 PE=1 SV=1	P62241
28.5160045623779	28.3961963653564	28.3585033416748	28.4985733032227	28.7126007080078	P48681	P48681		Nestin	NES	1433	Nestin OS=Homo sapiens OX=9606 GN=NES PE=1 SV=2	P62249
28.6090774536133	28.5795307159424	28.4986114501953	28.4087600708008	28.7956008911133	P48723	P48723		Heat shock 70 kDa protein 13	HSPA13	1434	Heat shock 70 kDa protein 13 OS=Homo sapiens OX=9606 GN=HSPA13 PE=1 SV=1	P62253
26.3758869171143	NaN	26.3719730377197	25.359073638916	NaN	P48735	P48735		Isocitrate dehydrogenase [NADP], mitochondrial	IDH2	1435	Isocitrate dehydrogenase [NADP], mitochondrial OS=Homo sapiens OX=9606 GN=IDH2 PE=1 SV=2	P62256
29.1079158782959	29.1190204620361	28.9929676055908	29.01051902771	29.1137390136719	P48739	P48739		Phosphatidylinositol transfer protein beta isoform	PITPNB	1436	Phosphatidylinositol transfer protein beta isoform OS=Homo sapiens OX=9606 GN=PITPNB PE=1 SV=2	P62258
27.1634616851807	27.1762657165527	27.2835674285889	27.0524806976318	27.5671787261963	P48745	P48745		Protein NOV homolog	NOV	1437	CCN family member 3 OS=Homo sapiens OX=9606 GN=CCN3 PE=1 SV=1	P62263
28.6187000274658	28.2190494537354	28.0443725585938	28.6497592926025	28.7781562805176	P49006	P49006		MARCKS-related protein	MARCKSL1	1439	MARCKS-related protein OS=Homo sapiens OX=9606 GN=MARCKSL1 PE=1 SV=2	P62266
27.1635570526123	27.5650005340576	27.5653629302979	27.5592479705811	27.2534065246582	P49023	P49023		Paxillin	PXN	1440	Paxillin OS=Homo sapiens OX=9606 GN=PXN PE=1 SV=3	P62269
27.6242179870605	27.5797462463379	27.6676998138428	27.5420036315918	27.5382328033447	P49189	P49189		4-trimethylaminobutyraldehyde dehydrogenase	ALDH9A1	1442	4-trimethylaminobutyraldehyde dehydrogenase OS=Homo sapiens OX=9606 GN=ALDH9A1 PE=1 SV=3	P62277
28.3383255004883	27.9828319549561	28.1755046844482	28.2605571746826	28.697566986084	P49257	P49257		Protein ERGIC-53	LMAN1	1445	Protein ERGIC-53 OS=Homo sapiens OX=9606 GN=LMAN1 PE=1 SV=2	P62280
29.9059829711914	29.9134216308594	29.91042137146	30.0261745452881	30.2335224151611	P49321	P49321		Nuclear autoantigenic sperm protein	NASP	1446	Nuclear autoantigenic sperm protein OS=Homo sapiens OX=9606 GN=NASP PE=1 SV=2	P62304
30.2141933441162	30.1363849639893	30.2916469573975	30.2995300292969	30.0794086456299	P49327	P49327		Fatty acid synthase;[Acyl-carrier-protein] S-acetyltransferase;[Acyl-carrier-protein] S-malonyltransferase;3-oxoacyl-[acyl-carrier-protein] synthase;3-oxoacyl-[acyl-carrier-protein] reductase;3-hydroxyacyl-[acyl-carrier-protein] dehydratase;Enoyl-[acyl-carrier-protein] reductase;Oleoyl-[acyl-carrier-protein] hydrolase	FASN	1447	Fatty acid synthase OS=Homo sapiens OX=9606 GN=FASN PE=1 SV=3	P62306
25.9958267211914	26.2621440887451	26.207935333252	26.1052150726318	26.2902278900146	P49354	P49354		Protein farnesyltransferase/geranylgeranyltransferase type-1 subunit alpha	FNTA	1448	Protein farnesyltransferase/geranylgeranyltransferase type-1 subunit alpha OS=Homo sapiens OX=9606 GN=FNTA PE=1 SV=1	P62308	A8MWD9
28.0004005432129	28.0057640075684	28.0755634307861	27.8085155487061	27.4801597595215	P49366	P49366		Deoxyhypusine synthase	DHPS	1450	Deoxyhypusine synthase OS=Homo sapiens OX=9606 GN=DHPS PE=1 SV=1	P62310
30.5581893920898	30.524959564209	30.5994777679443	30.5902271270752	30.1108551025391	P49368	P49368		T-complex protein 1 subunit gamma	CCT3	1451	T-complex protein 1 subunit gamma OS=Homo sapiens OX=9606 GN=CCT3 PE=1 SV=4	P62314
26.6140022277832	26.9530487060547	26.5559768676758	26.7788143157959	26.859582901001	P49407;P32121	P49407		Beta-arrestin-1	ARRB1	1452	Beta-arrestin-1 OS=Homo sapiens OX=9606 GN=ARRB1 PE=1 SV=2	P62316
26.2662982940674	26.3055477142334	26.4487342834473	26.7592601776123	26.1262664794922	P49419	P49419		Alpha-aminoadipic semialdehyde dehydrogenase	ALDH7A1	1455	Alpha-aminoadipic semialdehyde dehydrogenase OS=Homo sapiens OX=9606 GN=ALDH7A1 PE=1 SV=5	P62333
30.4265232086182	30.3364963531494	30.4408493041992	30.2335224151611	30.9763050079346	P49458	P49458		Signal recognition particle 9 kDa protein	SRP9	1457	Signal recognition particle 9 kDa protein OS=Homo sapiens OX=9606 GN=SRP9 PE=1 SV=2	P62487
27.8839015960693	27.5582275390625	27.6989593505859	27.9831047058105	27.9215030670166	P49459	P49459		Ubiquitin-conjugating enzyme E2 A	UBE2A	1458	Ubiquitin-conjugating enzyme E2 A OS=Homo sapiens OX=9606 GN=UBE2A PE=1 SV=2	P62495
28.2496147155762	28.5014247894287	28.6747531890869	28.5056324005127	28.3178195953369	P49588	P49588		Alanine--tRNA ligase, cytoplasmic	AARS	1460	Alanine--tRNA ligase, cytoplasmic OS=Homo sapiens OX=9606 GN=AARS1 PE=1 SV=2	P62633
27.6735076904297	27.968786239624	28.0420265197754	27.9846248626709	27.7001495361328	P49589	P49589		Cysteine--tRNA ligase, cytoplasmic	CARS	1461	Cysteine--tRNA ligase, cytoplasmic OS=Homo sapiens OX=9606 GN=CARS1 PE=1 SV=3	P62701
27.6574459075928	27.711353302002	27.9664783477783	27.9511032104492	27.3995819091797	P49591	P49591		Serine--tRNA ligase, cytoplasmic	SARS	1462	Serine--tRNA ligase, cytoplasmic OS=Homo sapiens OX=9606 GN=SARS1 PE=1 SV=3	P62750
29.1068935394287	28.98193359375	29.1738605499268	29.0600776672363	29.2639408111572	P49593	P49593		Protein phosphatase 1F	PPM1F	1463	Protein phosphatase 1F OS=Homo sapiens OX=9606 GN=PPM1F PE=1 SV=3	P62753
30.0127849578857	29.6711463928223	29.9662303924561	29.8801403045654	30.0318374633789	P49720	P49720		Proteasome subunit beta type-3	PSMB3	1465	Proteasome subunit beta type-3 OS=Homo sapiens OX=9606 GN=PSMB3 PE=1 SV=2	P62805
29.4931049346924	29.4602966308594	29.2733764648438	29.4255638122559	29.9898300170898	P49721	P49721		Proteasome subunit beta type-2	PSMB2	1466	Proteasome subunit beta type-2 OS=Homo sapiens OX=9606 GN=PSMB2 PE=1 SV=1	P62826
27.1059951782227	27.2892093658447	27.2050838470459	27.136531829834	26.7240333557129	P49746	P49746		Thrombospondin-3	THBS3	1468	Thrombospondin-3 OS=Homo sapiens OX=9606 GN=THBS3 PE=1 SV=1	P62841
25.7922077178955	25.5630798339844	25.5974159240723	25.4796657562256	NaN	P49750	P49750		YLP motif-containing protein 1	YLPM1	1470	YLP motif-containing protein 1 OS=Homo sapiens OX=9606 GN=YLPM1 PE=1 SV=4	P62851
27.7371826171875	27.3648624420166	27.9404449462891	27.5425205230713	28.281888961792	P49756	P49756		RNA-binding protein 25	RBM25	1472	RNA-binding protein 25 OS=Homo sapiens OX=9606 GN=RBM25 PE=1 SV=3	P62854	Q5JNZ5
26.423469543457	26.3329257965088	26.4712696075439	NaN	26.1949596405029	P49767	P49767		Vascular endothelial growth factor C	VEGFC	1474	Vascular endothelial growth factor C OS=Homo sapiens OX=9606 GN=VEGFC PE=1 SV=1	P62857
30.3268890380859	30.2572116851807	30.2893409729004	30.3035621643066	30.2344360351563	P49773	P49773		Histidine triad nucleotide-binding protein 1	HINT1	1476	Adenosine 5-monophosphoramidase HINT1 OS=Homo sapiens OX=9606 GN=HINT1 PE=1 SV=2	P62873
26.5491313934326	NaN	NaN	26.0733070373535	25.9459457397461	P49790	P49790		Nuclear pore complex protein Nup153	NUP153	1478	Nuclear pore complex protein Nup153 OS=Homo sapiens OX=9606 GN=NUP153 PE=1 SV=2	P62888
26.8181190490723	26.4811000823975	26.6871242523193	26.5966205596924	26.6447143554688	P49792;Q7Z3J3	P49792		E3 SUMO-protein ligase RanBP2	RANBP2	1479	E3 SUMO-protein ligase RanBP2 OS=Homo sapiens OX=9606 GN=RANBP2 PE=1 SV=2	P62906
27.6341571807861	27.9450302124023	27.930778503418	27.9158725738525	28.0449466705322	P49903	P49903		Selenide, water dikinase 1	SEPHS1	1484	Selenide, water dikinase 1 OS=Homo sapiens OX=9606 GN=SEPHS1 PE=1 SV=2	P62913
28.8415813446045	28.2778606414795	28.5069179534912	28.7803783416748	28.5986099243164	P49915	P49915		GMP synthase [glutamine-hydrolyzing]	GMPS	1485	GMP synthase [glutamine-hydrolyzing] OS=Homo sapiens OX=9606 GN=GMPS PE=1 SV=1	P62917
26.2487106323242	25.9247455596924	26.2480049133301	26.157922744751	NaN	P49959	P49959		Double-strand break repair protein MRE11A	MRE11A	1486	Double-strand break repair protein MRE11 OS=Homo sapiens OX=9606 GN=MRE11 PE=1 SV=3	P62937
31.0956592559814	30.9998760223389	31.0212173461914	31.2119331359863	31.3086700439453	P50395	P50395		Rab GDP dissociation inhibitor beta	GDI2	1490	Rab GDP dissociation inhibitor beta OS=Homo sapiens OX=9606 GN=GDI2 PE=1 SV=2	P62993
26.6271457672119	26.7929039001465	27.0147819519043	26.8456554412842	26.8807525634766	P50452	P50452		Serpin B8	SERPINB8	1493	Serpin B8 OS=Homo sapiens OX=9606 GN=SERPINB8 PE=1 SV=2	P63092	Q5JWF2
29.7956314086914	29.633394241333	29.6991405487061	29.4647426605225	28.9991645812988	P50454	P50454		Serpin H1	SERPINH1	1495	Serpin H1 OS=Homo sapiens OX=9606 GN=SERPINH1 PE=1 SV=2	P63098
27.5101299285889	27.3806343078613	27.4422149658203	27.6739120483398	27.5994606018066	P50479	P50479		PDZ and LIM domain protein 4	PDLIM4	1496	PDZ and LIM domain protein 4 OS=Homo sapiens OX=9606 GN=PDLIM4 PE=1 SV=2	P63104
30.3383045196533	30.2948265075684	30.4607067108154	30.4395618438721	30.633394241333	P50502;Q8NFI4;Q8IZP2	P50502;Q8NFI4;Q8IZP2		Hsc70-interacting protein;Putative protein FAM10A5;Putative protein FAM10A4	ST13;ST13P5;ST13P4	1497	Hsc70-interacting protein OS=Homo sapiens OX=9606 GN=ST13 PE=1 SV=2;Putative protein FAM10A5 OS=Homo sapiens OX=9606 GN=ST13P5 PE=5 SV=1;Putative protein FAM10A4 OS=Homo sapiens OX=9606 GN=ST13P4 PE=5 SV=1	P63146
27.3110332489014	27.2539482116699	26.9689502716064	27.4425296783447	26.9966888427734	P50552	P50552		Vasodilator-stimulated phosphoprotein	VASP	1498	Vasodilator-stimulated phosphoprotein OS=Homo sapiens OX=9606 GN=VASP PE=1 SV=3	P63151
25.9492225646973	25.8512420654297	26.4143047332764	25.7676448822021	NaN	P50570	P50570		Dynamin-2	DNM2	1499	Dynamin-2 OS=Homo sapiens OX=9606 GN=DNM2 PE=1 SV=2	P63165
27.7894878387451	27.6173686981201	27.5417804718018	28.3033447265625	27.9804363250732	P50579	P50579		Methionine aminopeptidase 2	METAP2	1500	Methionine aminopeptidase 2 OS=Homo sapiens OX=9606 GN=METAP2 PE=1 SV=1	P63167
29.616720199585	29.5167942047119	29.6340007781982	29.6766033172607	29.8263854980469	P50897	P50897		Palmitoyl-protein thioesterase 1	PPT1	1503	Palmitoyl-protein thioesterase 1 OS=Homo sapiens OX=9606 GN=PPT1 PE=1 SV=1	P63241	Q6IS14
30.6415996551514	30.4884586334229	30.5525207519531	30.7350540161133	30.3221683502197	P50990	P50990		T-complex protein 1 subunit theta	CCT8	1505	T-complex protein 1 subunit theta OS=Homo sapiens OX=9606 GN=CCT8 PE=1 SV=4	P63244
29.8186511993408	29.9166984558105	30.0320987701416	29.8246269226074	29.4173583984375	P50991	P50991		T-complex protein 1 subunit delta	CCT4	1506	T-complex protein 1 subunit delta OS=Homo sapiens OX=9606 GN=CCT4 PE=1 SV=4	P63261
26.4564151763916	26.6939182281494	26.9451427459717	NaN	NaN	P51149	P51149		Ras-related protein Rab-7a	RAB7A	1510	Ras-related protein Rab-7a OS=Homo sapiens OX=9606 GN=RAB7A PE=1 SV=1	P67809
27.5599040985107	27.0889148712158	27.2053642272949	27.3779067993164	27.3701934814453	P51161	P51161		Gastrotropin	FABP6	1512	Gastrotropin OS=Homo sapiens OX=9606 GN=FABP6 PE=1 SV=2	P67936
NaN	25.4539070129395	25.1893329620361	NaN	25.8460369110107	P51452	P51452		Dual specificity protein phosphatase 3	DUSP3	1514	Dual specificity protein phosphatase 3 OS=Homo sapiens OX=9606 GN=DUSP3 PE=1 SV=1	P68032	P68133	P63267	P62736
26.4083557128906	26.3465328216553	26.4243831634521	26.7765560150146	26.5006046295166	P51532	P51532		Transcription activator BRG1	SMARCA4	1516	Transcription activator BRG1 OS=Homo sapiens OX=9606 GN=SMARCA4 PE=1 SV=2	P68036
30.1330795288086	30.3632755279541	30.4103374481201	29.8626022338867	29.815372467041	P51572	P51572		B-cell receptor-associated protein 31	BCAP31	1518	B-cell receptor-associated protein 31 OS=Homo sapiens OX=9606 GN=BCAP31 PE=1 SV=3	P68104	Q5VTE0
24.0474338531494	NaN	23.3443508148193	24.5508632659912	23.8290023803711	P51608	P51608		Methyl-CpG-binding protein 2	MECP2	1519	Methyl-CpG-binding protein 2 OS=Homo sapiens OX=9606 GN=MECP2 PE=1 SV=1	P68363
28.6017646789551	28.5987148284912	28.6026859283447	28.6697616577148	28.8167457580566	P51610	P51610		Host cell factor 1;HCF N-terminal chain 1;HCF N-terminal chain 2;HCF N-terminal chain 3;HCF N-terminal chain 4;HCF N-terminal chain 5;HCF N-terminal chain 6;HCF C-terminal chain 1;HCF C-terminal chain 2;HCF C-terminal chain 3;HCF C-terminal chain 4;HCF C-terminal chain 5;HCF C-terminal chain 6	HCFC1	1520	Host cell factor 1 OS=Homo sapiens OX=9606 GN=HCFC1 PE=1 SV=2	P68371
27.2917575836182	27.6604423522949	27.367280960083	27.3285160064697	27.4302177429199	P51659	P51659		Peroxisomal multifunctional enzyme type 2;(3R)-hydroxyacyl-CoA dehydrogenase;Enoyl-CoA hydratase 2	HSD17B4	1523	Peroxisomal multifunctional enzyme type 2 OS=Homo sapiens OX=9606 GN=HSD17B4 PE=1 SV=3	P68402
28.1170387268066	27.7062892913818	27.6865901947021	27.769006729126	27.6960430145264	P51665	P51665		26S proteasome non-ATPase regulatory subunit 7	PSMD7	1524	26S proteasome non-ATPase regulatory subunit 7 OS=Homo sapiens OX=9606 GN=PSMD7 PE=1 SV=2	P68431	Q16695	Q6NXT2
26.2120609283447	NaN	26.2913188934326	26.3118476867676	26.2574234008789	P51809	P51809		Vesicle-associated membrane protein 7	VAMP7	1531	Vesicle-associated membrane protein 7 OS=Homo sapiens OX=9606 GN=VAMP7 PE=1 SV=3	P78318
32.1470718383789	31.9451694488525	32.0071830749512	32.3333549499512	32.4061889648438	P51858	P51858		Hepatoma-derived growth factor	HDGF	1532	Hepatoma-derived growth factor OS=Homo sapiens OX=9606 GN=HDGF PE=1 SV=1	P78324	Q5TFQ8
26.6560821533203	26.5018939971924	26.6855201721191	25.9613304138184	26.1205425262451	P51884	P51884		Lumican	LUM	1533	Lumican OS=Homo sapiens OX=9606 GN=LUM PE=1 SV=2	P78330
27.0552768707275	27.0987854003906	27.0683555603027	27.3946018218994	26.5547771453857	P51991	P51991		Heterogeneous nuclear ribonucleoprotein A3	HNRNPA3	1537	Heterogeneous nuclear ribonucleoprotein A3 OS=Homo sapiens OX=9606 GN=HNRNPA3 PE=1 SV=2	P78346
30.4408493041992	30.3814392089844	30.5451736450195	30.6818561553955	30.7918014526367	P52209	P52209		6-phosphogluconate dehydrogenase, decarboxylating	PGD	1538	6-phosphogluconate dehydrogenase, decarboxylating OS=Homo sapiens OX=9606 GN=PGD PE=1 SV=3	P78347
27.7103691101074	27.679895401001	27.4545822143555	27.0777549743652	27.5723915100098	P52272	P52272		Heterogeneous nuclear ribonucleoprotein M	HNRNPM	1539	Heterogeneous nuclear ribonucleoprotein M OS=Homo sapiens OX=9606 GN=HNRNPM PE=1 SV=3	P78371
26.1439247131348	26.35205078125	26.4122695922852	26.5354919433594	25.9826583862305	P52292	P52292		Importin subunit alpha-1	KPNA2	1540	Importin subunit alpha-1 OS=Homo sapiens OX=9606 GN=KPNA2 PE=1 SV=1	P78406
28.177453994751	27.7619895935059	27.7674293518066	28.0197734832764	28.3741397857666	P52434	P52434		DNA-directed RNA polymerases I, II, and III subunit RPABC3	POLR2H	1543	DNA-directed RNA polymerases I, II, and III subunit RPABC3 OS=Homo sapiens OX=9606 GN=POLR2H PE=1 SV=4	P78536
31.7171020507813	31.834659576416	31.853967666626	31.8480453491211	31.9270534515381	P52565	P52565		Rho GDP-dissociation inhibitor 1	ARHGDIA	1545	Rho GDP-dissociation inhibitor 1 OS=Homo sapiens OX=9606 GN=ARHGDIA PE=1 SV=3	P78539
26.6149845123291	26.8315906524658	26.9923725128174	26.5421943664551	NaN	P52594	P52594		Arf-GAP domain and FG repeat-containing protein 1	AGFG1	1547	Arf-GAP domain and FG repeat-containing protein 1 OS=Homo sapiens OX=9606 GN=AGFG1 PE=1 SV=2	P80188
28.8208904266357	28.9694995880127	28.9281826019287	28.9339332580566	28.86741065979	P52597	P52597		Heterogeneous nuclear ribonucleoprotein F;Heterogeneous nuclear ribonucleoprotein F, N-terminally processed	HNRNPF	1548	Heterogeneous nuclear ribonucleoprotein F OS=Homo sapiens OX=9606 GN=HNRNPF PE=1 SV=3	P80217
27.3950119018555	27.6102752685547	27.1946029663086	27.1203060150146	NaN	P52655	P52655		Transcription initiation factor IIA subunit 1;Transcription initiation factor IIA alpha chain;Transcription initiation factor IIA beta chain	GTF2A1	1549	Transcription initiation factor IIA subunit 1 OS=Homo sapiens OX=9606 GN=GTF2A1 PE=1 SV=1	P80303
27.5095252990723	27.6868572235107	27.413610458374	27.5938453674316	28.0940093994141	P52657	P52657		Transcription initiation factor IIA subunit 2	GTF2A2	1550	Transcription initiation factor IIA subunit 2 OS=Homo sapiens OX=9606 GN=GTF2A2 PE=1 SV=1	P82970
27.2923717498779	27.5291004180908	27.3967266082764	27.4906005859375	27.8435001373291	P52758	P52758		Ribonuclease UK114	HRSP12	1552	2-iminobutanoate/2-iminopropanoate deaminase OS=Homo sapiens OX=9606 GN=RIDA PE=1 SV=1	P83876
28.9411182403564	28.9569301605225	29.0436687469482	28.9778461456299	28.8265380859375	P52788	P52788		Spermine synthase	SMS	1553	Spermine synthase OS=Homo sapiens OX=9606 GN=SMS PE=1 SV=2	P83916
25.997486114502	26.2167854309082	26.540111541748	26.3967266082764	26.7700157165527	P52789	P52789		Hexokinase-2	HK2	1554	Hexokinase-2 OS=Homo sapiens OX=9606 GN=HK2 PE=1 SV=2	P84077
26.3723545074463	27.1087894439697	27.1686344146729	27.1457901000977	26.7158107757568	P52799	P52799		Ephrin-B2	EFNB2	1555	Ephrin-B2 OS=Homo sapiens OX=9606 GN=EFNB2 PE=1 SV=1	P84090
NaN	26.7813167572021	26.88623046875	26.646089553833	26.8836688995361	P52803	P52803		Ephrin-A5	EFNA5	1556	Ephrin-A5 OS=Homo sapiens OX=9606 GN=EFNA5 PE=1 SV=1	P84098
29.0593566894531	29.0449199676514	28.8852405548096	29.119836807251	29.1694240570068	P52815	P52815		39S ribosomal protein L12, mitochondrial	MRPL12	1557	Large ribosomal subunit protein bL12m OS=Homo sapiens OX=9606 GN=MRPL12 PE=1 SV=2	P84243
30.6415996551514	30.2701930999756	30.2705268859863	29.9854946136475	31.0538139343262	P52823	P52823		Stanniocalcin-1	STC1	1558	Stanniocalcin-1 OS=Homo sapiens OX=9606 GN=STC1 PE=1 SV=1	P98155
28.6870899200439	28.7032566070557	28.9152183532715	28.8210430145264	29.1134910583496	P52888	P52888		Thimet oligopeptidase	THOP1	1560	Thimet oligopeptidase OS=Homo sapiens OX=9606 GN=THOP1 PE=1 SV=2	P98160
30.3919219970703	30.1613483428955	30.2460384368896	30.365779876709	30.3906936645508	P52907	P52907		F-actin-capping protein subunit alpha-1	CAPZA1	1561	F-actin-capping protein subunit alpha-1 OS=Homo sapiens OX=9606 GN=CAPZA1 PE=1 SV=3	P98175
30.1004905700684	30.0264377593994	29.7897357940674	30.1173114776611	30.023136138916	P52926	P52926		High mobility group protein HMGI-C	HMGA2	1562	High mobility group protein HMGI-C OS=Homo sapiens OX=9606 GN=HMGA2 PE=1 SV=1	P99999
27.9507694244385	28.1080913543701	28.1860771179199	28.0730113983154	28.1740283966064	P52943	P52943		Cysteine-rich protein 2	CRIP2	1563	Cysteine-rich protein 2 OS=Homo sapiens OX=9606 GN=CRIP2 PE=1 SV=1	Q00169
28.6540336608887	28.3822841644287	28.4922828674316	28.3544750213623	28.7104663848877	P53004	P53004		Biliverdin reductase A	BLVRA	1565	Biliverdin reductase A OS=Homo sapiens OX=9606 GN=BLVRA PE=1 SV=2	Q00534
28.7687225341797	28.7288093566895	28.7475605010986	28.7828178405762	29.0375556945801	P53041	P53041		Serine/threonine-protein phosphatase 5	PPP5C	1566	Serine/threonine-protein phosphatase 5 OS=Homo sapiens OX=9606 GN=PPP5C PE=1 SV=1	Q00577
25.4715347290039	NaN	26.4870471954346	26.4211120605469	NaN	P53365	P53365		Arfaptin-2	ARFIP2	1567	Arfaptin-2 OS=Homo sapiens OX=9606 GN=ARFIP2 PE=1 SV=1	Q00610
28.5745582580566	28.875020980835	28.8228054046631	28.6748886108398	28.6199932098389	P53396	P53396		ATP-citrate synthase	ACLY	1569	ATP-citrate synthase OS=Homo sapiens OX=9606 GN=ACLY PE=1 SV=3	Q00796
27.1010932922363	NaN	NaN	26.5453662872314	26.7606563568115	P53582	P53582		Methionine aminopeptidase 1	METAP1	1570	Methionine aminopeptidase 1 OS=Homo sapiens OX=9606 GN=METAP1 PE=1 SV=2	Q00839
27.5228290557861	27.6324939727783	27.7009429931641	27.514575958252	27.2628440856934	P53618	P53618		Coatomer subunit beta	COPB1	1574	Coatomer subunit beta OS=Homo sapiens OX=9606 GN=COPB1 PE=1 SV=3	Q01085
27.908332824707	27.8949851989746	27.929708480835	27.8926124572754	27.86301612854	P53621	P53621		Coatomer subunit alpha;Xenin;Proxenin	COPA	1575	Coatomer subunit alpha OS=Homo sapiens OX=9606 GN=COPA PE=1 SV=2	Q01105	P0DME0
29.5338401794434	29.6167030334473	29.5753173828125	29.5230541229248	29.7376346588135	P53634	P53634		Dipeptidyl peptidase 1;Dipeptidyl peptidase 1 exclusion domain chain;Dipeptidyl peptidase 1 heavy chain;Dipeptidyl peptidase 1 light chain	CTSC	1576	Dipeptidyl peptidase 1 OS=Homo sapiens OX=9606 GN=CTSC PE=1 SV=2	Q01415
NaN	25.0497627258301	24.4829006195068	25.2044124603271	NaN	P53985	P53985		Monocarboxylate transporter 1	SLC16A1	1580	Monocarboxylate transporter 1 OS=Homo sapiens OX=9606 GN=SLC16A1 PE=1 SV=3	Q01433
26.3541717529297	26.7331161499023	26.4839153289795	26.7091197967529	26.5316753387451	P53990	P53990		IST1 homolog	IST1	1581	IST1 homolog OS=Homo sapiens OX=9606 GN=IST1 PE=1 SV=1	Q01459
26.5493659973145	26.8000831604004	26.8582801818848	26.7158107757568	25.7204895019531	P53992	P53992		Protein transport protein Sec24C	SEC24C	1582	Protein transport protein Sec24C OS=Homo sapiens OX=9606 GN=SEC24C PE=1 SV=3	Q01469
30.5302734375	30.3302059173584	30.3275318145752	30.6097278594971	30.6522407531738	P53999	P53999		Activated RNA polymerase II transcriptional coactivator p15	SUB1	1583	Activated RNA polymerase II transcriptional coactivator p15 OS=Homo sapiens OX=9606 GN=SUB1 PE=1 SV=3	Q01518
28.3300552368164	28.1314373016357	28.3894824981689	28.5692806243896	28.2435436248779	P54105	P54105		Methylosome subunit pICln	CLNS1A	1584	Methylosome subunit pICln OS=Homo sapiens OX=9606 GN=CLNS1A PE=1 SV=1	Q01581
29.7143859863281	29.7105007171631	29.7519874572754	29.7651062011719	29.7942676544189	P54136	P54136		Arginine--tRNA ligase, cytoplasmic	RARS	1585	Arginine--tRNA ligase, cytoplasmic OS=Homo sapiens OX=9606 GN=RARS1 PE=1 SV=2	Q01658
26.2087917327881	26.6537609100342	26.1920280456543	26.6508884429932	26.0037593841553	P54577	P54577		Tyrosine--tRNA ligase, cytoplasmic;Tyrosine--tRNA ligase, cytoplasmic, N-terminally processed	YARS	1587	Tyrosine--tRNA ligase, cytoplasmic OS=Homo sapiens OX=9606 GN=YARS1 PE=1 SV=4	Q01844
28.9055824279785	28.888090133667	28.8996315002441	28.7396965026855	28.8308353424072	P54578	P54578		Ubiquitin carboxyl-terminal hydrolase 14	USP14	1588	Ubiquitin carboxyl-terminal hydrolase 14 OS=Homo sapiens OX=9606 GN=USP14 PE=1 SV=3	Q01970
29.9880714416504	29.8492832183838	29.917552947998	29.8166847229004	29.9294528961182	P54687	P54687		Branched-chain-amino-acid aminotransferase, cytosolic	BCAT1	1590	Branched-chain-amino-acid aminotransferase, cytosolic OS=Homo sapiens OX=9606 GN=BCAT1 PE=1 SV=3	Q02750
29.775333404541	29.5202083587646	29.594539642334	29.8444423675537	29.9627876281738	P54725	P54725		UV excision repair protein RAD23 homolog A	RAD23A	1591	UV excision repair protein RAD23 homolog A OS=Homo sapiens OX=9606 GN=RAD23A PE=1 SV=1	Q02790
30.3723335266113	30.2248096466064	30.2555236816406	30.3442440032959	30.4157867431641	P54727	P54727		UV excision repair protein RAD23 homolog B	RAD23B	1592	UV excision repair protein RAD23 homolog B OS=Homo sapiens OX=9606 GN=RAD23B PE=1 SV=1	Q02809
23.1381645202637	24.0780601501465	25.9242458343506	24.2740516662598	25.6274509429932	P54802	P54802		Alpha-N-acetylglucosaminidase;Alpha-N-acetylglucosaminidase 82 kDa form;Alpha-N-acetylglucosaminidase 77 kDa form	NAGLU	1595	Alpha-N-acetylglucosaminidase OS=Homo sapiens OX=9606 GN=NAGLU PE=1 SV=2	Q02818
31.9459381103516	31.7900161743164	31.8610496520996	31.8239593505859	32.0065803527832	P54819	P54819		Adenylate kinase 2, mitochondrial;Adenylate kinase 2, mitochondrial, N-terminally processed	AK2	1597	Adenylate kinase 2, mitochondrial OS=Homo sapiens OX=9606 GN=AK2 PE=1 SV=2	Q02952
26.8203125	26.6665496826172	26.8443374633789	26.8074722290039	26.6499309539795	P54920;Q9H115	P54920		Alpha-soluble NSF attachment protein	NAPA	1599	Alpha-soluble NSF attachment protein OS=Homo sapiens OX=9606 GN=NAPA PE=1 SV=3	Q03154
29.3123321533203	29.4111061096191	29.7382144927979	29.3342819213867	29.4212970733643	P55001	P55001		Microfibrillar-associated protein 2	MFAP2	1601	Microfibrillar-associated protein 2 OS=Homo sapiens OX=9606 GN=MFAP2 PE=1 SV=1	Q03252
28.2376308441162	28.137264251709	28.2027988433838	28.1296215057373	28.3427829742432	P55010	P55010		Eukaryotic translation initiation factor 5	EIF5	1602	Eukaryotic translation initiation factor 5 OS=Homo sapiens OX=9606 GN=EIF5 PE=1 SV=2	Q03405
28.655366897583	28.4555225372314	28.3117694854736	28.583194732666	28.4264640808105	P55036;A2A3N6	P55036		26S proteasome non-ATPase regulatory subunit 4	PSMD4	1604	26S proteasome non-ATPase regulatory subunit 4 OS=Homo sapiens OX=9606 GN=PSMD4 PE=1 SV=1	Q04323
32.5805549621582	32.5801277160645	32.6066436767578	32.6502494812012	32.6622734069824	P55058	P55058		Phospholipid transfer protein	PLTP	1605	Phospholipid transfer protein OS=Homo sapiens OX=9606 GN=PLTP PE=1 SV=1	Q04446
33.82373046875	33.706356048584	33.8046264648438	33.8410873413086	33.9257469177246	P55060	P55060		Exportin-2	CSE1L	1606	Exportin-2 OS=Homo sapiens OX=9606 GN=CSE1L PE=1 SV=3	Q04637
28.8888454437256	28.5978984832764	28.471658706665	30.2750873565674	28.251916885376	P55072	P55072		Transitional endoplasmic reticulum ATPase	VCP	1607	Transitional endoplasmic reticulum ATPase OS=Homo sapiens OX=9606 GN=VCP PE=1 SV=4	Q04721
26.8795852661133	27.0147819519043	27.0253829956055	27.1388759613037	27.1946029663086	P55081	P55081		Microfibrillar-associated protein 1	MFAP1	1608	Microfibrillar-associated protein 1 OS=Homo sapiens OX=9606 GN=MFAP1 PE=1 SV=2	Q04760
30.1394367218018	29.8636054992676	29.8338985443115	30.0380001068115	30.1649494171143	P55145	P55145		Mesencephalic astrocyte-derived neurotrophic factor	MANF	1610	Mesencephalic astrocyte-derived neurotrophic factor OS=Homo sapiens OX=9606 GN=MANF PE=1 SV=3	Q04837
30.3380928039551	30.1615886688232	30.3236713409424	30.2560863494873	30.3442440032959	P55209	P55209		Nucleosome assembly protein 1-like 1	NAP1L1	1613	Nucleosome assembly protein 1-like 1 OS=Homo sapiens OX=9606 GN=NAP1L1 PE=1 SV=1	Q04917
27.3954200744629	27.1778812408447	27.4552097320557	27.4169960021973	27.3882923126221	P55263	P55263		Adenosine kinase	ADK	1615	Adenosine kinase OS=Homo sapiens OX=9606 GN=ADK PE=1 SV=2	Q05048
26.9222965240479	26.9769458770752	27.0222110748291	27.256649017334	26.9845714569092	P55265	P55265		Double-stranded RNA-specific adenosine deaminase	ADAR	1616	Double-stranded RNA-specific adenosine deaminase OS=Homo sapiens OX=9606 GN=ADAR PE=1 SV=4	Q05086
30.0314426422119	30.2305469512939	30.2504501342773	30.3281726837158	30.2345504760742	P55290	P55290		Cadherin-13	CDH13	1619	Cadherin-13 OS=Homo sapiens OX=9606 GN=CDH13 PE=1 SV=1	Q05639
29.3352203369141	29.1748847961426	29.2647247314453	29.4408874511719	29.7258701324463	P55327	P55327		Tumor protein D52	TPD52	1620	Tumor protein D52 OS=Homo sapiens OX=9606 GN=TPD52 PE=1 SV=2	Q05682
28.5247364044189	28.5063514709473	28.6202030181885	28.6188049316406	28.5888156890869	P55735	P55735		Protein SEC13 homolog	SEC13	1621	Protein SEC13 homolog OS=Homo sapiens OX=9606 GN=SEC13 PE=1 SV=3	Q06124
28.6212863922119	28.6544094085693	28.8282947540283	28.4095287322998	29.0023880004883	P55769	P55769		NHP2-like protein 1;NHP2-like protein 1, N-terminally processed	NHP2L1	1622	NHP2-like protein 1 OS=Homo sapiens OX=9606 GN=SNU13 PE=1 SV=3	Q06203
29.3051509857178	29.219165802002	29.2780380249023	29.2886581420898	29.6004543304443	P55786;A6NEC2	P55786		Puromycin-sensitive aminopeptidase	NPEPPS	1623	Puromycin-sensitive aminopeptidase OS=Homo sapiens OX=9606 GN=NPEPPS PE=1 SV=2	Q06265
26.7853145599365	26.916841506958	26.8401412963867	26.8586349487305	26.8242015838623	P55809;Q9BYC2	P55809		Succinyl-CoA:3-ketoacid coenzyme A transferase 1, mitochondrial	OXCT1	1625	Succinyl-CoA:3-ketoacid coenzyme A transferase 1, mitochondrial OS=Homo sapiens OX=9606 GN=OXCT1 PE=1 SV=1	Q06323
28.9233455657959	29.1826477050781	28.9751434326172	29.1999225616455	28.690258026123	P55884	P55884		Eukaryotic translation initiation factor 3 subunit B	EIF3B	1627	Eukaryotic translation initiation factor 3 subunit B OS=Homo sapiens OX=9606 GN=EIF3B PE=1 SV=3	Q06330
24.2560195922852	24.0732460021973	24.0188617706299	24.5097217559814	24.8706073760986	P55957	P55957		BH3-interacting domain death agonist;BH3-interacting domain death agonist p15;BH3-interacting domain death agonist p13;BH3-interacting domain death agonist p11	BID	1629	BH3-interacting domain death agonist OS=Homo sapiens OX=9606 GN=BID PE=1 SV=1	Q06481
25.8789768218994	NaN	NaN	25.8983917236328	25.5483379364014	P56192	P56192		Methionine--tRNA ligase, cytoplasmic	MARS	1630	Methionine--tRNA ligase, cytoplasmic OS=Homo sapiens OX=9606 GN=MARS1 PE=1 SV=2	Q06546
31.3984603881836	31.3934059143066	31.4866371154785	31.3416481018066	31.3692169189453	P56537	P56537		Eukaryotic translation initiation factor 6	EIF6	1633	Eukaryotic translation initiation factor 6 OS=Homo sapiens OX=9606 GN=EIF6 PE=1 SV=1	Q07157
NaN	26.7942676544189	NaN	26.8165321350098	26.3490829467773	P56693	P56693		Transcription factor SOX-10	SOX10	1635	Transcription factor SOX-10 OS=Homo sapiens OX=9606 GN=SOX10 PE=1 SV=1	Q07666
NaN	26.8348484039307	26.7493190765381	27.2769298553467	27.1360416412354	P57076	P57076		UPF0769 protein C21orf59	C21orf59	1637	Cilia- and flagella-associated protein 298 OS=Homo sapiens OX=9606 GN=CFAP298 PE=1 SV=1	Q07954
30.3585662841797	30.5505962371826	30.4495334625244	30.3169994354248	29.6534538269043	P58215	P58215		Lysyl oxidase homolog 3	LOXL3	1640	Lysyl oxidase homolog 3 OS=Homo sapiens OX=9606 GN=LOXL3 PE=1 SV=1	Q07955
30.6848697662354	31.2083320617676	30.5426864624023	30.5839653015137	30.8632659912109	P58546	P58546		Myotrophin	MTPN	1642	Myotrophin OS=Homo sapiens OX=9606 GN=MTPN PE=1 SV=2	Q08209
28.2065296173096	27.9458675384521	28.04270362854	28.05930519104	27.7909164428711	P59998	P59998		Actin-related protein 2/3 complex subunit 4	ARPC4	1644	Actin-related protein 2/3 complex subunit 4 OS=Homo sapiens OX=9606 GN=ARPC4 PE=1 SV=3	Q08211
29.180492401123	29.5867958068848	29.7012405395508	29.6623268127441	28.9545192718506	P60033	P60033		CD81 antigen	CD81	1645	CD81 antigen OS=Homo sapiens OX=9606 GN=CD81 PE=1 SV=1	Q08257
34.9878692626953	34.8440818786621	34.7947387695313	34.7468528747559	35.054759979248	P60174	P60174		Triosephosphate isomerase	TPI1	1646	Triosephosphate isomerase OS=Homo sapiens OX=9606 GN=TPI1 PE=1 SV=4	Q08378
27.4181213378906	27.5266399383545	27.8070411682129	27.2780818939209	26.7465038299561	P60228	P60228		Eukaryotic translation initiation factor 3 subunit E	EIF3E	1647	Eukaryotic translation initiation factor 3 subunit E OS=Homo sapiens OX=9606 GN=EIF3E PE=1 SV=1	Q08380
27.6674289703369	27.7309799194336	27.458028793335	27.5432567596436	27.8277187347412	P60510	P60510		Serine/threonine-protein phosphatase 4 catalytic subunit	PPP4C	1649	Serine/threonine-protein phosphatase 4 catalytic subunit OS=Homo sapiens OX=9606 GN=PPP4C PE=1 SV=1	Q08431
27.5511283874512	NaN	27.2723083496094	28.0220508575439	27.8912220001221	P60520	P60520		Gamma-aminobutyric acid receptor-associated protein-like 2	GABARAPL2	1650	Gamma-aminobutyric acid receptor-associated protein-like 2 OS=Homo sapiens OX=9606 GN=GABARAPL2 PE=1 SV=1	Q08629
30.0713748931885	30.2010459899902	30.1835250854492	30.1302585601807	30.0087852478027	P60660	P60660		Myosin light polypeptide 6	MYL6	1652	Myosin light polypeptide 6 OS=Homo sapiens OX=9606 GN=MYL6 PE=1 SV=2	Q08945
29.3000087738037	29.3885803222656	29.3415107727051	29.3679256439209	29.4747753143311	P60842	P60842		Eukaryotic initiation factor 4A-I	EIF4A1	1654	Eukaryotic initiation factor 4A-I OS=Homo sapiens OX=9606 GN=EIF4A1 PE=1 SV=1	Q09161
29.4156055450439	29.6083545684814	29.3740348815918	29.7108612060547	29.384880065918	P60866	P60866		40S ribosomal protein S20	RPS20	1655	Small ribosomal subunit protein uS10 OS=Homo sapiens OX=9606 GN=RPS20 PE=1 SV=1	Q09328
27.3315086364746	26.8066120147705	26.6218452453613	27.0710182189941	26.9756355285645	P60891	P60891		Ribose-phosphate pyrophosphokinase 1	PRPS1	1656	Ribose-phosphate pyrophosphokinase 1 OS=Homo sapiens OX=9606 GN=PRPS1 PE=1 SV=2	Q09666
31.0364284515381	31.1576194763184	31.1091747283936	31.037281036377	31.273754119873	P60900	P60900		Proteasome subunit alpha type-6	PSMA6	1657	Proteasome subunit alpha type-6 OS=Homo sapiens OX=9606 GN=PSMA6 PE=1 SV=1	Q10471
29.8187580108643	30.1630306243896	30.1997604370117	29.9763717651367	30.4515972137451	P60903	P60903		Protein S100-A10	S100A10	1658	Protein S100-A10 OS=Homo sapiens OX=9606 GN=S100A10 PE=1 SV=2	Q10567
26.2605667114258	26.2337970733643	26.6075248718262	26.2713108062744	26.023099899292	P60953	P60953		Cell division control protein 42 homolog	CDC42	1659	Cell division control protein 42 homolog OS=Homo sapiens OX=9606 GN=CDC42 PE=1 SV=2	Q10713
28.575532913208	28.6236610412598	28.3796443939209	28.6259613037109	29.0023880004883	P60981	P60981		Destrin	DSTN	1660	Destrin OS=Homo sapiens OX=9606 GN=DSTN PE=1 SV=3	Q11206
28.5939159393311	28.6769409179688	28.7161712646484	28.7076396942139	29.004638671875	P60983;O60234	P60983		Glia maturation factor beta	GMFB	1661	Glia maturation factor beta OS=Homo sapiens OX=9606 GN=GMFB PE=1 SV=2	Q12765
29.266019821167	28.9933185577393	28.9302444458008	29.0743141174316	29.1355762481689	P61077;P62837	P61077;P62837		Ubiquitin-conjugating enzyme E2 D3;Ubiquitin-conjugating enzyme E2 D2	UBE2D3;UBE2D2	1665	Ubiquitin-conjugating enzyme E2 D3 OS=Homo sapiens OX=9606 GN=UBE2D3 PE=1 SV=1;Ubiquitin-conjugating enzyme E2 D2 OS=Homo sapiens OX=9606 GN=UBE2D2 PE=1 SV=1	Q12841
30.1928405761719	29.8869571685791	29.88454246521	30.0095863342285	30.1496467590332	P61081	P61081		NEDD8-conjugating enzyme Ubc12	UBE2M	1666	NEDD8-conjugating enzyme Ubc12 OS=Homo sapiens OX=9606 GN=UBE2M PE=1 SV=1	Q12874
29.7826766967773	29.5064277648926	29.5179958343506	29.8149299621582	29.9186897277832	P61086	P61086		Ubiquitin-conjugating enzyme E2 K	UBE2K	1667	Ubiquitin-conjugating enzyme E2 K OS=Homo sapiens OX=9606 GN=UBE2K PE=1 SV=3	Q12882
31.6926212310791	31.5079116821289	31.4972896575928	31.4685935974121	31.7658824920654	P61088	P61088		Ubiquitin-conjugating enzyme E2 N	UBE2N	1668	Ubiquitin-conjugating enzyme E2 N OS=Homo sapiens OX=9606 GN=UBE2N PE=1 SV=1	Q12888
29.2697925567627	29.2833690643311	29.1592807769775	29.2310276031494	29.0516242980957	P61158	P61158		Actin-related protein 3	ACTR3	1669	Actin-related protein 3 OS=Homo sapiens OX=9606 GN=ACTR3 PE=1 SV=3	Q12904
28.0805530548096	28.4683589935303	28.5244731903076	28.4518337249756	28.5155162811279	P61160	P61160		Actin-related protein 2	ACTR2	1670	Actin-related protein 2 OS=Homo sapiens OX=9606 GN=ACTR2 PE=1 SV=1	Q12905
28.4327297210693	28.3449420928955	28.1033954620361	28.3512344360352	27.793399810791	P61163	P61163		Alpha-centractin	ACTR1A	1671	Alpha-centractin OS=Homo sapiens OX=9606 GN=ACTR1A PE=1 SV=1	Q12906
28.2404537200928	27.9233169555664	28.1565837860107	28.225269317627	28.1701641082764	P61201	P61201		COP9 signalosome complex subunit 2	COPS2	1672	COP9 signalosome complex subunit 2 OS=Homo sapiens OX=9606 GN=COPS2 PE=1 SV=1	Q12907
28.4100151062012	28.5901374816895	28.5431098937988	28.3997039794922	27.8019943237305	P61247	P61247		40S ribosomal protein S3a	RPS3A	1679	Small ribosomal subunit protein eS1 OS=Homo sapiens OX=9606 GN=RPS3A PE=1 SV=2	Q12996
29.4437160491943	29.5129013061523	29.47971534729	29.6823596954346	29.4312953948975	P61289	P61289		Proteasome activator complex subunit 3	PSME3	1681	Proteasome activator complex subunit 3 OS=Homo sapiens OX=9606 GN=PSME3 PE=1 SV=1	Q13011
NaN	27.1469554901123	26.77077293396	27.1085891723633	NaN	P61353	P61353		60S ribosomal protein L27	RPL27	1684	Large ribosomal subunit protein eL27 OS=Homo sapiens OX=9606 GN=RPL27 PE=1 SV=2	Q13098
27.1201076507568	27.3575820922852	27.6224746704102	27.4423713684082	27.1954479217529	P61586	P61586		Transforming protein RhoA	RHOA	1686	Transforming protein RhoA OS=Homo sapiens OX=9606 GN=RHOA PE=1 SV=1	Q13126
26.5589866638184	NaN	26.8623065948486	26.6792240142822	27.1798763275146	P61599	P61599		N-alpha-acetyltransferase 20	NAA20	1687	N-alpha-acetyltransferase 20 OS=Homo sapiens OX=9606 GN=NAA20 PE=1 SV=1	Q13148
31.3959617614746	30.9322719573975	31.0151138305664	31.573169708252	31.4639739990234	P61604	P61604		10 kDa heat shock protein, mitochondrial	HSPE1	1688	10 kDa heat shock protein, mitochondrial OS=Homo sapiens OX=9606 GN=HSPE1 PE=1 SV=2	Q13151
28.7714653015137	28.4852752685547	28.6856880187988	28.8647289276123	28.8220157623291	P61758	P61758		Prefoldin subunit 3	VBP1	1690	Prefoldin subunit 3 OS=Homo sapiens OX=9606 GN=VBP1 PE=1 SV=4	Q13155
26.8030433654785	26.7540435791016	26.8072261810303	27.0050678253174	26.9970111846924	P61764	P61764		Syntaxin-binding protein 1	STXBP1	1691	Syntaxin-binding protein 1 OS=Homo sapiens OX=9606 GN=STXBP1 PE=1 SV=1	Q13158
34.6025009155273	34.7316093444824	34.7377166748047	34.6730880737305	34.6599159240723	P61769	P61769		Beta-2-microglobulin;Beta-2-microglobulin form pI 5.3	B2M	1692	Beta-2-microglobulin OS=Homo sapiens OX=9606 GN=B2M PE=1 SV=1	Q13162
30.810998916626	30.4456901550293	30.542501449585	30.7616081237793	31.1039333343506	P61916	P61916		Epididymal secretory protein E1	NPC2	1694	NPC intracellular cholesterol transporter 2 OS=Homo sapiens OX=9606 GN=NPC2 PE=1 SV=1	Q13185
27.9178657531738	28.2843627929688	28.1008415222168	27.9775466918945	28.075309753418	P61923	P61923		Coatomer subunit zeta-1	COPZ1	1695	Coatomer subunit zeta-1 OS=Homo sapiens OX=9606 GN=COPZ1 PE=1 SV=1	Q13200
31.6289710998535	32.7500114440918	31.530086517334	NaN	31.5467834472656	P61956;Q6EEV6	P61956		Small ubiquitin-related modifier 2	SUMO2	1696	Small ubiquitin-related modifier 2 OS=Homo sapiens OX=9606 GN=SUMO2 PE=1 SV=3	Q13206
29.7379894256592	29.5776233673096	29.6376667022705	29.8464164733887	29.7550792694092	P61960	P61960		Ubiquitin-fold modifier 1	UFM1	1697	Ubiquitin-fold modifier 1 OS=Homo sapiens OX=9606 GN=UFM1 PE=1 SV=1	Q13214
27.9439697265625	28.0248546600342	27.6008796691895	27.8305625915527	27.7081336975098	P61964;Q86VZ2	P61964		WD repeat-containing protein 5	WDR5	1698	WD repeat-containing protein 5 OS=Homo sapiens OX=9606 GN=WDR5 PE=1 SV=1	Q13217
30.7479915618896	30.5122985839844	30.5184078216553	30.5516967773438	30.8099269866943	P61970	P61970		Nuclear transport factor 2	NUTF2	1700	Nuclear transport factor 2 OS=Homo sapiens OX=9606 GN=NUTF2 PE=1 SV=1	Q13283
30.9890193939209	30.7322254180908	30.7810516357422	30.974458694458	30.9046192169189	P61978	P61978		Heterogeneous nuclear ribonucleoprotein K	HNRNPK	1701	Heterogeneous nuclear ribonucleoprotein K OS=Homo sapiens OX=9606 GN=HNRNPK PE=1 SV=1	Q13308
31.452335357666	31.392894744873	31.2605800628662	31.3850955963135	31.830207824707	P61981	P61981		14-3-3 protein gamma;14-3-3 protein gamma, N-terminally processed	YWHAG	1702	14-3-3 protein gamma OS=Homo sapiens OX=9606 GN=YWHAG PE=1 SV=2	Q13310
28.4085578918457	28.586597442627	28.3033885955811	28.6544780731201	28.3561553955078	P62081	P62081		40S ribosomal protein S7	RPS7	1703	Small ribosomal subunit protein eS7 OS=Homo sapiens OX=9606 GN=RPS7 PE=1 SV=1	Q13330
28.80784034729	28.8784446716309	28.855489730835	28.883581161499	28.8278713226318	P62136	P62136		Serine/threonine-protein phosphatase PP1-alpha catalytic subunit	PPP1CA	1704	Serine/threonine-protein phosphatase PP1-alpha catalytic subunit OS=Homo sapiens OX=9606 GN=PPP1CA PE=1 SV=1	Q13332
27.90305519104	28.1898517608643	28.2640533447266	27.9070148468018	27.9598064422607	P62140	P62140		Serine/threonine-protein phosphatase PP1-beta catalytic subunit	PPP1CB	1705	Serine/threonine-protein phosphatase PP1-beta catalytic subunit OS=Homo sapiens OX=9606 GN=PPP1CB PE=1 SV=3	Q13347
27.0294952392578	26.915246963501	26.5902080535889	26.9137630462646	26.4295330047607	P62241	P62241		40S ribosomal protein S8	RPS8	1709	Small ribosomal subunit protein eS8 OS=Homo sapiens OX=9606 GN=RPS8 PE=1 SV=2	Q13428
27.2868309020996	27.7396965026855	27.7603397369385	27.8792343139648	NaN	P62249	P62249		40S ribosomal protein S16	RPS16	1711	Small ribosomal subunit protein uS9 OS=Homo sapiens OX=9606 GN=RPS16 PE=1 SV=2	Q13442
27.0741863250732	26.9054088592529	27.138484954834	27.3698616027832	27.4577159881592	P62253	P62253		Ubiquitin-conjugating enzyme E2 G1;Ubiquitin-conjugating enzyme E2 G1, N-terminally processed	UBE2G1	1712	Ubiquitin-conjugating enzyme E2 G1 OS=Homo sapiens OX=9606 GN=UBE2G1 PE=1 SV=3	Q13443
26.3356533050537	26.4433841705322	26.4475040435791	26.3524379730225	26.3974781036377	P62256	P62256		Ubiquitin-conjugating enzyme E2 H	UBE2H	1713	Ubiquitin-conjugating enzyme E2 H OS=Homo sapiens OX=9606 GN=UBE2H PE=1 SV=1	Q13444
34.0440063476563	34.049617767334	34.1002426147461	34.084171295166	34.236988067627	P62258	P62258		14-3-3 protein epsilon	YWHAE	1714	14-3-3 protein epsilon OS=Homo sapiens OX=9606 GN=YWHAE PE=1 SV=1	Q13485
27.8514442443848	27.6730346679688	27.3855800628662	28.2679862976074	27.1647090911865	P62263	P62263		40S ribosomal protein S14	RPS14	1715	Small ribosomal subunit protein uS11 OS=Homo sapiens OX=9606 GN=RPS14 PE=1 SV=3	Q13492
27.6378917694092	27.7167263031006	27.3480701446533	27.4342021942139	27.0302314758301	P62266	P62266		40S ribosomal protein S23	RPS23	1716	Small ribosomal subunit protein uS12 OS=Homo sapiens OX=9606 GN=RPS23 PE=1 SV=3	Q13501
NaN	27.4532470703125	27.6533508300781	27.6541709899902	26.9526042938232	P62269	P62269		40S ribosomal protein S18	RPS18	1717	Small ribosomal subunit protein uS13 OS=Homo sapiens OX=9606 GN=RPS18 PE=1 SV=3	Q13508
27.1295719146729	27.3297996520996	27.4192485809326	27.3810482025146	NaN	P62277	P62277		40S ribosomal protein S13	RPS13	1719	Small ribosomal subunit protein uS15 OS=Homo sapiens OX=9606 GN=RPS13 PE=1 SV=2	Q13509
28.1566791534424	28.4593982696533	28.3044776916504	28.3240146636963	27.6049842834473	P62280	P62280		40S ribosomal protein S11	RPS11	1720	Small ribosomal subunit protein uS17 OS=Homo sapiens OX=9606 GN=RPS11 PE=1 SV=3	Q13541
30.2404766082764	29.9408378601074	29.779878616333	29.7827396392822	29.2252464294434	P62304	P62304		Small nuclear ribonucleoprotein E	SNRPE	1721	Small nuclear ribonucleoprotein E OS=Homo sapiens OX=9606 GN=SNRPE PE=1 SV=1	Q13547
28.9512977600098	28.9945869445801	28.730655670166	29.1424598693848	28.5821533203125	P62306	P62306		Small nuclear ribonucleoprotein F	SNRPF	1722	Small nuclear ribonucleoprotein F OS=Homo sapiens OX=9606 GN=SNRPF PE=1 SV=1	Q13561
29.5324478149414	28.9900741577148	28.8472385406494	29.7126655578613	29.2405910491943	P62308;A8MWD9	P62308;A8MWD9		Small nuclear ribonucleoprotein G;Putative small nuclear ribonucleoprotein G-like protein 15	SNRPG;SNRPGP15	1723	Small nuclear ribonucleoprotein G OS=Homo sapiens OX=9606 GN=SNRPG PE=1 SV=1;Putative small nuclear ribonucleoprotein G-like protein 15 OS=Homo sapiens OX=9606 GN=SNRPGP15 PE=5 SV=2	Q13564
NaN	29.3650283813477	29.6901092529297	29.6751079559326	29.5869922637939	P62310	P62310		U6 snRNA-associated Sm-like protein LSm3	LSM3	1724	U6 snRNA-associated Sm-like protein LSm3 OS=Homo sapiens OX=9606 GN=LSM3 PE=1 SV=2	Q13573
29.4779224395752	29.5207138061523	29.8337631225586	29.4376373291016	29.2516918182373	P62314	P62314		Small nuclear ribonucleoprotein Sm D1	SNRPD1	1726	Small nuclear ribonucleoprotein Sm D1 OS=Homo sapiens OX=9606 GN=SNRPD1 PE=1 SV=1	Q13596
30.1363849639893	29.9735012054443	30.1365070343018	30.2993106842041	30.1334476470947	P62316	P62316		Small nuclear ribonucleoprotein Sm D2	SNRPD2	1727	Small nuclear ribonucleoprotein Sm D2 OS=Homo sapiens OX=9606 GN=SNRPD2 PE=1 SV=1	Q13610
29.9934787750244	30.5078639984131	30.5010452270508	30.5437927246094	30.1279239654541	P62318	P62318		Small nuclear ribonucleoprotein Sm D3	SNRPD3	1728	Small nuclear ribonucleoprotein Sm D3 OS=Homo sapiens OX=9606 GN=SNRPD3 PE=1 SV=1	Q13616
NaN	NaN	25.577672958374	26.0687236785889	25.071325302124	P62333	P62333		26S protease regulatory subunit 10B	PSMC6	1731	26S proteasome regulatory subunit 10B OS=Homo sapiens OX=9606 GN=PSMC6 PE=1 SV=1	Q13618
27.2623062133789	27.2588062286377	27.5724639892578	27.2991142272949	27.6899909973145	P62487	P62487		DNA-directed RNA polymerase II subunit RPB7	POLR2G	1733	DNA-directed RNA polymerase II subunit RPB7 OS=Homo sapiens OX=9606 GN=POLR2G PE=1 SV=1	Q13620
29.7800979614258	29.6258220672607	29.6139659881592	29.7716217041016	29.7007789611816	P62495	P62495		Eukaryotic peptide chain release factor subunit 1	ETF1	1734	Eukaryotic peptide chain release factor subunit 1 OS=Homo sapiens OX=9606 GN=ETF1 PE=1 SV=3	Q13740
29.5039081573486	29.8093891143799	30.0015544891357	29.6273021697998	29.7244567871094	P62633	P62633		Cellular nucleic acid-binding protein	CNBP	1735	CCHC-type zinc finger nucleic acid binding protein OS=Homo sapiens OX=9606 GN=CNBP PE=1 SV=1	Q13813
NaN	26.4604988098145	26.0388164520264	26.4197788238525	25.5747604370117	P62701	P62701		40S ribosomal protein S4, X isoform	RPS4X	1736	Small ribosomal subunit protein eS4, X isoform OS=Homo sapiens OX=9606 GN=RPS4X PE=1 SV=2	Q13838
28.9906959533691	28.9110221862793	29.0733699798584	29.3010997772217	29.1316833496094	P62750	P62750		60S ribosomal protein L23a	RPL23A	1738	Large ribosomal subunit protein uL23 OS=Homo sapiens OX=9606 GN=RPL23A PE=1 SV=1	Q13867
27.7901096343994	27.2898235321045	27.6040649414063	27.5601234436035	27.3283443450928	P62753	P62753		40S ribosomal protein S6	RPS6	1739	Small ribosomal subunit protein eS6 OS=Homo sapiens OX=9606 GN=RPS6 PE=1 SV=1	Q13868
33.266960144043	32.9916725158691	33.1091918945313	33.1105308532715	33.1750411987305	P62805	P62805		Histone H4	HIST1H4A	1741	Histone H4 OS=Homo sapiens OX=9606 GN=H4C1 PE=1 SV=2	Q13938
30.1715259552002	29.9329776763916	30.0292053222656	30.0332813262939	29.7769641876221	P62826	P62826		GTP-binding nuclear protein Ran	RAN	1743	GTP-binding nuclear protein Ran OS=Homo sapiens OX=9606 GN=RAN PE=1 SV=3	Q13951
NaN	26.6176490783691	26.301872253418	26.9112510681152	26.0493259429932	P62841	P62841		40S ribosomal protein S15	RPS15	1745	Small ribosomal subunit protein uS19 OS=Homo sapiens OX=9606 GN=RPS15 PE=1 SV=2	Q14008
NaN	25.8277912139893	26.0703010559082	26.3895072937012	NaN	P62847	P62847		40S ribosomal protein S24	RPS24	1746	Small ribosomal subunit protein eS24 OS=Homo sapiens OX=9606 GN=RPS24 PE=1 SV=1	Q14019
27.9883689880371	28.1756000518799	28.2336597442627	28.3546009063721	27.2883281707764	P62851	P62851		40S ribosomal protein S25	RPS25	1747	Small ribosomal subunit protein eS25 OS=Homo sapiens OX=9606 GN=RPS25 PE=1 SV=1	Q14050
26.9313430786133	27.2670478820801	27.5679035186768	27.2062034606934	NaN	P62854;Q5JNZ5	P62854;Q5JNZ5		40S ribosomal protein S26;Putative 40S ribosomal protein S26-like 1	RPS26;RPS26P11	1748	Small ribosomal subunit protein eS26 OS=Homo sapiens OX=9606 GN=RPS26 PE=1 SV=3;Putative ribosomal protein eS26-like OS=Homo sapiens OX=9606 GN=RPS26P11 PE=5 SV=1	Q14061
32.1683006286621	31.9348754882813	31.9346294403076	32.0301933288574	32.2578010559082	P62857	P62857		40S ribosomal protein S28	RPS28	1749	Small ribosomal subunit protein eS28 OS=Homo sapiens OX=9606 GN=RPS28 PE=1 SV=1	Q14103
27.2451763153076	27.4097309112549	27.15797996521	27.2588062286377	26.7810668945313	P62873;P16520	P62873		Guanine nucleotide-binding protein G(I)/G(S)/G(T) subunit beta-1	GNB1	1751	Guanine nucleotide-binding protein G(I)/G(S)/G(T) subunit beta-1 OS=Homo sapiens OX=9606 GN=GNB1 PE=1 SV=3	Q14114
28.3391761779785	28.7081985473633	28.2872714996338	28.5663433074951	28.1452083587646	P62888	P62888		60S ribosomal protein L30	RPL30	1754	Large ribosomal subunit protein eL30 OS=Homo sapiens OX=9606 GN=RPL30 PE=1 SV=2	Q14126
30.1601467132568	30.5034160614014	30.4192085266113	30.2046642303467	30.4243221282959	P62906	P62906		60S ribosomal protein L10a	RPL10A	1757	Large ribosomal subunit protein uL1 OS=Homo sapiens OX=9606 GN=RPL10A PE=1 SV=2	Q14151
27.2240734100342	NaN	NaN	27.1217880249023	27.1280975341797	P62913	P62913		60S ribosomal protein L11	RPL11	1759	Large ribosomal subunit protein uL5 OS=Homo sapiens OX=9606 GN=RPL11 PE=1 SV=2	Q14155
27.1376056671143	26.9263744354248	26.9009265899658	27.1518993377686	26.9609107971191	P62917	P62917		60S ribosomal protein L8	RPL8	1760	Large ribosomal subunit protein uL2 OS=Homo sapiens OX=9606 GN=RPL8 PE=1 SV=2	Q14157
34.1938095092773	34.0350189208984	34.0676002502441	34.0800437927246	34.1436080932617	P62937;P0DN26;A0A0B4J2A2;A0A075B767;A0A075B759;Q9Y536;F5H284;P0DN37	P62937		Peptidyl-prolyl cis-trans isomerase A;Peptidyl-prolyl cis-trans isomerase A, N-terminally processed	PPIA	1761	Peptidyl-prolyl cis-trans isomerase A OS=Homo sapiens OX=9606 GN=PPIA PE=1 SV=2	Q14195
32.6108741760254	32.674129486084	32.6613578796387	32.7369918823242	32.8236541748047	P62942;Q5VVH2	P62942		Peptidyl-prolyl cis-trans isomerase FKBP1A	FKBP1A	1762	Peptidyl-prolyl cis-trans isomerase FKBP1A OS=Homo sapiens OX=9606 GN=FKBP1A PE=1 SV=2	Q14203
32.0287437438965	31.5734844207764	31.689416885376	32.7208595275879	31.8822345733643	P62979;P62987;P0CG47;P0CG48	P62979;P62987;P0CG47;P0CG48		Ubiquitin-40S ribosomal protein S27a;Ubiquitin;40S ribosomal protein S27a;Ubiquitin-60S ribosomal protein L40;Ubiquitin;60S ribosomal protein L40;Polyubiquitin-B;Ubiquitin;Polyubiquitin-C;Ubiquitin	RPS27A;UBA52;UBB;UBC	1763	Ubiquitin-ribosomal protein eS31 fusion protein OS=Homo sapiens OX=9606 GN=RPS27A PE=1 SV=2;Ubiquitin-ribosomal protein eL40 fusion protein OS=Homo sapiens OX=9606 GN=UBA52 PE=1 SV=2;Polyubiquitin-B OS=Homo sapiens OX=9606 GN=UBB PE=1 SV=1;Polyubiquitin-C	Q14232
29.1448917388916	28.7992496490479	28.9344120025635	28.96848487854	29.2517147064209	P62993	P62993		Growth factor receptor-bound protein 2	GRB2	1764	Growth factor receptor-bound protein 2 OS=Homo sapiens OX=9606 GN=GRB2 PE=1 SV=1	Q14240
27.3530445098877	28.2220020294189	27.9819622039795	27.8619518280029	27.7443237304688	P63000;P15153;P60763	P63000;P15153		Ras-related C3 botulinum toxin substrate 1;Ras-related C3 botulinum toxin substrate 2	RAC1;RAC2	1766	Ras-related C3 botulinum toxin substrate 1 OS=Homo sapiens OX=9606 GN=RAC1 PE=1 SV=1;Ras-related C3 botulinum toxin substrate 2 OS=Homo sapiens OX=9606 GN=RAC2 PE=1 SV=1	Q14241
28.7222099304199	28.604772567749	28.7547760009766	28.7776546478271	28.8124675750732	P63010	P63010		AP-2 complex subunit beta	AP2B1	1767	AP-2 complex subunit beta OS=Homo sapiens OX=9606 GN=AP2B1 PE=1 SV=1	Q14247
28.3062171936035	28.4181613922119	28.5471611022949	28.638650894165	27.8134784698486	P63092;Q5JWF2;P38405	P63092;Q5JWF2		Guanine nucleotide-binding protein G(s) subunit alpha isoforms short;Guanine nucleotide-binding protein G(s) subunit alpha isoforms XLas	GNAS	1768	Guanine nucleotide-binding protein G(s) subunit alpha isoforms short OS=Homo sapiens OX=9606 GN=GNAS PE=1 SV=1;Guanine nucleotide-binding protein G(s) subunit alpha isoforms XLas OS=Homo sapiens OX=9606 GN=GNAS PE=1 SV=2	Q14257
NaN	NaN	25.9978294372559	26.4270553588867	25.7487831115723	P63098	P63098		Calcineurin subunit B type 1	PPP3R1	1769	Calcineurin subunit B type 1 OS=Homo sapiens OX=9606 GN=PPP3R1 PE=1 SV=2	Q14320
33.1719131469727	33.0522117614746	33.1129531860352	33.2761421203613	33.4083137512207	P63104	P63104		14-3-3 protein zeta/delta	YWHAZ	1770	14-3-3 protein zeta/delta OS=Homo sapiens OX=9606 GN=YWHAZ PE=1 SV=1	Q14393
26.6051254272461	26.7500877380371	26.7514915466309	26.884485244751	26.7494468688965	P63146	P63146		Ubiquitin-conjugating enzyme E2 B	UBE2B	1771	Ubiquitin-conjugating enzyme E2 B OS=Homo sapiens OX=9606 GN=UBE2B PE=1 SV=1	Q14444
28.2137298583984	28.0603370666504	27.9310054779053	28.1510753631592	27.8997173309326	P63151;Q00005;Q66LE6;Q9Y2T4	P63151		Serine/threonine-protein phosphatase 2A 55 kDa regulatory subunit B alpha isoform	PPP2R2A	1772	Serine/threonine-protein phosphatase 2A 55 kDa regulatory subunit B alpha isoform OS=Homo sapiens OX=9606 GN=PPP2R2A PE=1 SV=1	Q14517
29.0570850372314	29.5096397399902	29.1258087158203	29.1899700164795	29.0286521911621	P63165;G2XKQ0	P63165		Small ubiquitin-related modifier 1	SUMO1	1773	Small ubiquitin-related modifier 1 OS=Homo sapiens OX=9606 GN=SUMO1 PE=1 SV=1	Q14520
26.5748481750488	27.1694946289063	27.3829441070557	27.2907905578613	27.5519351959229	P63167	P63167		Dynein light chain 1, cytoplasmic	DYNLL1	1774	Dynein light chain 1, cytoplasmic OS=Homo sapiens OX=9606 GN=DYNLL1 PE=1 SV=1	Q14562
29.6331176757813	29.4049911499023	29.4348182678223	29.645092010498	30.0204887390137	P63208	P63208		S-phase kinase-associated protein 1	SKP1	1777	S-phase kinase-associated protein 1 OS=Homo sapiens OX=9606 GN=SKP1 PE=1 SV=2	Q14566
29.5728073120117	29.7902946472168	29.7849712371826	29.3884983062744	29.6663970947266	P63220	P63220		40S ribosomal protein S21	RPS21	1778	Small ribosomal subunit protein eS21 OS=Homo sapiens OX=9606 GN=RPS21 PE=1 SV=1	Q14627
32.5461845397949	32.308536529541	32.2672119140625	32.5777893066406	32.6020240783691	P63241;Q6IS14;Q9GZV4	P63241;Q6IS14		Eukaryotic translation initiation factor 5A-1;Eukaryotic translation initiation factor 5A-1-like	EIF5A;EIF5AL1	1779	Eukaryotic translation initiation factor 5A-1 OS=Homo sapiens OX=9606 GN=EIF5A PE=1 SV=2;Eukaryotic translation initiation factor 5A-1-like OS=Homo sapiens OX=9606 GN=EIF5AL1 PE=2 SV=2	Q14651
30.2614765167236	30.413064956665	30.3789615631104	30.2280254364014	29.7540435791016	P63244	P63244		Guanine nucleotide-binding protein subunit beta-2-like 1;Guanine nucleotide-binding protein subunit beta-2-like 1, N-terminally processed	GNB2L1	1780	Small ribosomal subunit protein RACK1 OS=Homo sapiens OX=9606 GN=RACK1 PE=1 SV=3	Q14677
33.6308174133301	33.8077011108398	33.7688026428223	33.693431854248	33.5855331420898	P63261	P63261		Actin, cytoplasmic 2;Actin, cytoplasmic 2, N-terminally processed	ACTG1	1781	Actin, cytoplasmic 2 OS=Homo sapiens OX=9606 GN=ACTG1 PE=1 SV=1	Q14694
30.3138675689697	30.2944984436035	30.2336368560791	30.4666500091553	30.5117321014404	P63279	P63279		SUMO-conjugating enzyme UBC9	UBE2I	1782	SUMO-conjugating enzyme UBC9 OS=Homo sapiens OX=9606 GN=UBE2I PE=1 SV=1	Q14696
28.3356456756592	28.5616893768311	28.6845855712891	28.4903717041016	28.3720226287842	P67775	P67775		Serine/threonine-protein phosphatase 2A catalytic subunit alpha isoform	PPP2CA	1784	Serine/threonine-protein phosphatase 2A catalytic subunit alpha isoform OS=Homo sapiens OX=9606 GN=PPP2CA PE=1 SV=1	Q14703
31.3639545440674	31.2078094482422	31.2766971588135	31.5178451538086	31.3769969940186	P67809;Q9Y2T7	P67809		Nuclease-sensitive element-binding protein 1	YBX1	1785	Y-box-binding protein 1 OS=Homo sapiens OX=9606 GN=YBX1 PE=1 SV=3	Q14764
30.8989391326904	30.8210716247559	30.6764869689941	30.7945156097412	30.8124523162842	P67936	P67936		Tropomyosin alpha-4 chain	TPM4	1787	Tropomyosin alpha-4 chain OS=Homo sapiens OX=9606 GN=TPM4 PE=1 SV=3	Q14789
31.9844760894775	31.8592720031738	32.2722816467285	31.8614196777344	32.3359107971191	P68032;P68133;P63267;P62736	P68032;P68133;P63267;P62736		Actin, alpha cardiac muscle 1;Actin, alpha skeletal muscle;Actin, gamma-enteric smooth muscle;Actin, aortic smooth muscle	ACTC1;ACTA1;ACTG2;ACTA2	1788	Actin, alpha cardiac muscle 1 OS=Homo sapiens OX=9606 GN=ACTC1 PE=1 SV=1;Actin, alpha skeletal muscle OS=Homo sapiens OX=9606 GN=ACTA1 PE=1 SV=1;Actin, gamma-enteric smooth muscle OS=Homo sapiens OX=9606 GN=ACTG2 PE=1 SV=1;Actin, aortic smooth muscle OS=Ho	Q14839
30.8059349060059	30.762321472168	30.7948265075684	30.6887092590332	31.0186328887939	P68036;A0A1B0GUS4	P68036		Ubiquitin-conjugating enzyme E2 L3	UBE2L3	1789	Ubiquitin-conjugating enzyme E2 L3 OS=Homo sapiens OX=9606 GN=UBE2L3 PE=1 SV=1	Q14847
31.4965763092041	31.497859954834	31.535472869873	31.772424697876	31.2789688110352	P68104;Q5VTE0	P68104;Q5VTE0		Elongation factor 1-alpha 1;Putative elongation factor 1-alpha-like 3	EEF1A1;EEF1A1P5	1790	Elongation factor 1-alpha 1 OS=Homo sapiens OX=9606 GN=EEF1A1 PE=1 SV=1;Putative elongation factor 1-alpha-like 3 OS=Homo sapiens OX=9606 GN=EEF1A1P5 PE=5 SV=1	Q14914
30.3781356811523	30.3891544342041	30.3169994354248	30.6313152313232	30.2175483703613	P68363;A6NHL2;Q9H853	P68363		Tubulin alpha-1B chain	TUBA1B	1791	Tubulin alpha-1B chain OS=Homo sapiens OX=9606 GN=TUBA1B PE=1 SV=1	Q14919
30.4834690093994	30.6926212310791	30.3951950073242	30.67799949646	30.2475109100342	P68371	P68371		Tubulin beta-4B chain	TUBB4B	1793	Tubulin beta-4B chain OS=Homo sapiens OX=9606 GN=TUBB4B PE=1 SV=1	Q14956
30.8206920623779	30.7936630249023	31.0340042114258	30.8013172149658	30.9373340606689	P68402	P68402		Platelet-activating factor acetylhydrolase IB subunit beta	PAFAH1B2	1795	Platelet-activating factor acetylhydrolase IB subunit alpha2 OS=Homo sapiens OX=9606 GN=PAFAH1B2 PE=1 SV=1	Q14974
29.8088531494141	29.7742328643799	29.5913677215576	29.3545169830322	29.9936141967773	P68431;Q16695;Q6NXT2	P68431;Q16695;Q6NXT2		Histone H3.1;Histone H3.1t;Histone H3.3C	HIST1H3A;HIST3H3;H3F3C	1796	Histone H3.1 OS=Homo sapiens OX=9606 GN=H3C1 PE=1 SV=2;Histone H3.1t OS=Homo sapiens OX=9606 GN=H3-4 PE=1 SV=3;Histone H3.3C OS=Homo sapiens OX=9606 GN=H3-5 PE=1 SV=3	Q14978
26.9743232727051	27.0131855010986	27.0757160186768	27.1344757080078	26.9062118530273	Q5JPE7;P69849;Q15155	Q5JPE7;P69849;Q15155		Nodal modulator 2;Nodal modulator 3;Nodal modulator 1	NOMO2;NOMO3;NOMO1	1798	BOS complex subunit NOMO2 OS=Homo sapiens OX=9606 GN=NOMO2 PE=1 SV=1;BOS complex subunit NOMO3 OS=Homo sapiens OX=9606 GN=NOMO3 PE=1 SV=2;BOS complex subunit NOMO1 OS=Homo sapiens OX=9606 GN=NOMO1 PE=1 SV=5	Q14980
26.6441650390625	NaN	NaN	26.7998352050781	27.01051902771	P78316	P78316		Nucleolar protein 14	NOP14	1800	Nucleolar protein 14 OS=Homo sapiens OX=9606 GN=NOP14 PE=1 SV=3	Q14993
25.8677825927734	NaN	25.942325592041	26.1350440979004	25.9720439910889	P78318;A0A1W2PR95	P78318		Immunoglobulin-binding protein 1	IGBP1	1801	Immunoglobulin-binding protein 1 OS=Homo sapiens OX=9606 GN=IGBP1 PE=1 SV=1	Q14CX7
24.4661903381348	26.2815704345703	25.8823871612549	25.9786052703857	26.4369678497314	P78324;Q5TFQ8;O00241;Q9P1W8	P78324;Q5TFQ8		Tyrosine-protein phosphatase non-receptor type substrate 1;Signal-regulatory protein beta-1 isoform 3	SIRPA;SIRPB1	1802	Tyrosine-protein phosphatase non-receptor type substrate 1 OS=Homo sapiens OX=9606 GN=SIRPA PE=1 SV=2;Signal-regulatory protein beta-1 isoform 3 OS=Homo sapiens OX=9606 GN=SIRPB1 PE=1 SV=1	Q15007
28.5440692901611	29.2919101715088	29.3436946868896	29.2887897491455	29.1501312255859	P78330	P78330		Phosphoserine phosphatase	PSPH	1803	Phosphoserine phosphatase OS=Homo sapiens OX=9606 GN=PSPH PE=1 SV=2	Q15008
25.7514667510986	NaN	25.3741474151611	25.5647373199463	25.2569904327393	P78346	P78346		Ribonuclease P protein subunit p30	RPP30	1805	Ribonuclease P protein subunit p30 OS=Homo sapiens OX=9606 GN=RPP30 PE=1 SV=1	Q15024
26.7110900878906	26.562162399292	27.0782642364502	27.1484107971191	26.9999160766602	P78347	P78347		General transcription factor II-I	GTF2I	1806	General transcription factor II-I OS=Homo sapiens OX=9606 GN=GTF2I PE=1 SV=2	Q15029
30.6867904663086	30.5884399414063	30.6913738250732	30.5682830810547	29.9967155456543	P78371	P78371		T-complex protein 1 subunit beta	CCT2	1808	T-complex protein 1 subunit beta OS=Homo sapiens OX=9606 GN=CCT2 PE=1 SV=4	Q15046
26.680700302124	26.4369029998779	26.0382308959961	26.9863090515137	26.0992469787598	P78406	P78406		mRNA export factor	RAE1	1809	mRNA export factor RAE1 OS=Homo sapiens OX=9606 GN=RAE1 PE=1 SV=1	Q15056
30.7795658111572	30.7263088226318	30.7551746368408	30.7250099182129	30.9734325408936	P78417	P78417		Glutathione S-transferase omega-1	GSTO1	1811	Glutathione S-transferase omega-1 OS=Homo sapiens OX=9606 GN=GSTO1 PE=1 SV=2	Q15061
28.0684051513672	29.1168899536133	28.9714736938477	29.0827369689941	28.2540378570557	P78504;Q9Y219	P78504		Protein jagged-1	JAG1	1812	Protein jagged-1 OS=Homo sapiens OX=9606 GN=JAG1 PE=1 SV=3	Q15063
27.7065525054932	28.0189781188965	28.0351181030273	27.8069190979004	27.7058944702148	P78536	P78536		Disintegrin and metalloproteinase domain-containing protein 17	ADAM17	1814	Disintegrin and metalloproteinase domain-containing protein 17 OS=Homo sapiens OX=9606 GN=ADAM17 PE=1 SV=1	Q15084
31.2155246734619	31.3681240081787	31.4002437591553	31.3037815093994	30.666109085083	P78539	P78539		Sushi repeat-containing protein SRPX	SRPX	1816	Sushi repeat-containing protein SRPX OS=Homo sapiens OX=9606 GN=SRPX PE=1 SV=1	Q15102
30.1432132720947	31.254566192627	30.7407741546631	31.4350471496582	30.4646053314209	P80188	P80188		Neutrophil gelatinase-associated lipocalin	LCN2	1820	Neutrophil gelatinase-associated lipocalin OS=Homo sapiens OX=9606 GN=LCN2 PE=1 SV=2	Q15113
26.3724040985107	26.020938873291	25.608512878418	26.1066341400146	25.869478225708	P80217	P80217		Interferon-induced 35 kDa protein	IFI35	1821	Interferon-induced 35 kDa protein OS=Homo sapiens OX=9606 GN=IFI35 PE=1 SV=5	Q15121
27.7083301544189	27.4245433807373	27.5402297973633	28.1206016540527	28.0117473602295	P80303	P80303		Nucleobindin-2;Nesfatin-1	NUCB2	1823	Nucleobindin-2 OS=Homo sapiens OX=9606 GN=NUCB2 PE=1 SV=3	Q15181
27.5400829315186	27.4099750518799	27.7074089050293	27.4978504180908	27.6300640106201	P82970	P82970		High mobility group nucleosome-binding domain-containing protein 5	HMGN5	1828	High mobility group nucleosome-binding domain-containing protein 5 OS=Homo sapiens OX=9606 GN=HMGN5 PE=1 SV=1	Q15223
28.6188049316406	28.9286918640137	28.666955947876	28.8089447021484	29.1317806243896	P82979	P82979		SAP domain-containing ribonucleoprotein	SARNP	1829	SAP domain-containing ribonucleoprotein OS=Homo sapiens OX=9606 GN=SARNP PE=1 SV=3	Q15233
NaN	26.4586391448975	NaN	26.4144325256348	27.0671234130859	P83876	P83876		Thioredoxin-like protein 4A	TXNL4A	1832	Thioredoxin-like protein 4A OS=Homo sapiens OX=9606 GN=TXNL4A PE=1 SV=1	Q15257
29.1852264404297	29.1210231781006	29.2468757629395	29.217456817627	29.1294975280762	P83916	P83916		Chromobox protein homolog 1	CBX1	1834	Chromobox protein homolog 1 OS=Homo sapiens OX=9606 GN=CBX1 PE=1 SV=1	Q15262
29.3480491638184	29.3819751739502	29.3354320526123	29.4787330627441	29.3104705810547	P84077	P84077		ADP-ribosylation factor 1	ARF1	1835	ADP-ribosylation factor 1 OS=Homo sapiens OX=9606 GN=ARF1 PE=1 SV=2	Q15293
31.3342609405518	31.3130035400391	31.2382564544678	30.8748893737793	31.4663581848145	P84090	P84090		Enhancer of rudimentary homolog	ERH	1837	Enhancer of rudimentary homolog OS=Homo sapiens OX=9606 GN=ERH PE=1 SV=1	Q15365
29.4513626098633	29.0526866912842	28.6078433990479	28.7981357574463	29.382511138916	P84098	P84098		60S ribosomal protein L19	RPL19	1838	Large ribosomal subunit protein eL19 OS=Homo sapiens OX=9606 GN=RPL19 PE=1 SV=1	Q15366
32.9870185852051	32.6334800720215	32.5117568969727	32.7782745361328	32.6591682434082	P84243	P84243		Histone H3.3	H3F3A	1841	Histone H3.3 OS=Homo sapiens OX=9606 GN=H3-3A PE=1 SV=2	Q15369
26.1060352325439	26.1925735473633	26.1477508544922	26.3294563293457	26.3239727020264	P98155	P98155		Very low-density lipoprotein receptor	VLDLR	1843	Very low-density lipoprotein receptor OS=Homo sapiens OX=9606 GN=VLDLR PE=1 SV=1	Q15370
30.7983074188232	30.9606494903564	31.0918807983398	31.644868850708	30.4160900115967	P98160	P98160		Basement membrane-specific heparan sulfate proteoglycan core protein;Endorepellin;LG3 peptide	HSPG2	1844	Basement membrane-specific heparan sulfate proteoglycan core protein OS=Homo sapiens OX=9606 GN=HSPG2 PE=1 SV=4	Q15375
27.2273826599121	27.4646644592285	27.3879642486572	27.2936878204346	27.4452171325684	P98175;P78332	P98175		RNA-binding protein 10	RBM10	1848	RNA-binding protein 10 OS=Homo sapiens OX=9606 GN=RBM10 PE=1 SV=3	Q15404
31.8737907409668	32.022705078125	32.0789642333984	32.0977325439453	32.1122856140137	P99999;CON__P62894	P99999		Cytochrome c	CYCS	1850	Cytochrome c OS=Homo sapiens OX=9606 GN=CYCS PE=1 SV=2	Q15424
27.9803276062012	28.0230560302734	28.1364822387695	28.4597492218018	28.3799743652344	Q00169	Q00169		Phosphatidylinositol transfer protein alpha isoform	PITPNA	1852	Phosphatidylinositol transfer protein alpha isoform OS=Homo sapiens OX=9606 GN=PITPNA PE=1 SV=2	Q15427
26.3295936584473	27.1055946350098	26.6548538208008	26.673978805542	26.9830493927002	Q00534	Q00534		Cyclin-dependent kinase 6	CDK6	1854	Cyclin-dependent kinase 6 OS=Homo sapiens OX=9606 GN=CDK6 PE=1 SV=1	Q15435
27.633394241333	26.8808708190918	27.387882232666	27.5838394165039	27.5439205169678	Q00577	Q00577		Transcriptional activator protein Pur-alpha	PURA	1857	Transcriptional activator protein Pur-alpha OS=Homo sapiens OX=9606 GN=PURA PE=1 SV=2	Q15437
29.5049877166748	29.549072265625	29.6652450561523	29.4941921234131	28.8935394287109	Q00610	Q00610		Clathrin heavy chain 1	CLTC	1858	Clathrin heavy chain 1 OS=Homo sapiens OX=9606 GN=CLTC PE=1 SV=5	Q15459
29.7793617248535	29.8500881195068	29.6866226196289	29.7198143005371	29.9395771026611	Q00688	Q00688		Peptidyl-prolyl cis-trans isomerase FKBP3	FKBP3	1861	Peptidyl-prolyl cis-trans isomerase FKBP3 OS=Homo sapiens OX=9606 GN=FKBP3 PE=1 SV=1	Q15599
30.1054954528809	30.026834487915	30.3166751861572	30.1317310333252	30.1567764282227	Q00796	Q00796		Sorbitol dehydrogenase	SORD	1862	Sorbitol dehydrogenase OS=Homo sapiens OX=9606 GN=SORD PE=1 SV=4	Q15631
30.7119445800781	30.5530700683594	30.9431457519531	30.7464714050293	30.7075080871582	Q00839	Q00839		Heterogeneous nuclear ribonucleoprotein U	HNRNPU	1863	Heterogeneous nuclear ribonucleoprotein U OS=Homo sapiens OX=9606 GN=HNRNPU PE=1 SV=6	Q15637
28.8969192504883	28.925724029541	28.8765144348145	28.9199695587158	28.8055973052979	Q01082	Q01082		Spectrin beta chain, non-erythrocytic 1	SPTBN1	1866	Spectrin beta chain, non-erythrocytic 1 OS=Homo sapiens OX=9606 GN=SPTBN1 PE=1 SV=2	Q15691
28.1500587463379	28.3903846740723	28.0730628967285	28.4191665649414	28.3614768981934	Q01085	Q01085		Nucleolysin TIAR	TIAL1	1867	Nucleolysin TIAR OS=Homo sapiens OX=9606 GN=TIAL1 PE=1 SV=1	Q15714
33.5549926757813	33.6012306213379	33.5580749511719	33.5555648803711	33.722526550293	Q01105;P0DME0	Q01105;P0DME0		Protein SET;Protein SETSIP	SET;SETSIP	1868	Protein SET OS=Homo sapiens OX=9606 GN=SET PE=1 SV=3;Protein SETSIP OS=Homo sapiens OX=9606 GN=SETSIP PE=1 SV=1	Q15717
27.093355178833	25.9619045257568	26.6398944854736	26.7623062133789	26.8953895568848	Q01415	Q01415		N-acetylgalactosamine kinase	GALK2	1870	N-acetylgalactosamine kinase OS=Homo sapiens OX=9606 GN=GALK2 PE=1 SV=1	Q15843
27.1525764465332	26.9704875946045	27.4596710205078	27.8241424560547	28.0313377380371	Q01433	Q01433		AMP deaminase 2	AMPD2	1871	AMP deaminase 2 OS=Homo sapiens OX=9606 GN=AMPD2 PE=1 SV=3	Q15904
23.5841693878174	25.5838832855225	24.9684238433838	24.6195812225342	26.1048355102539	Q01459	Q01459		Di-N-acetylchitobiase	CTBS	1872	Di-N-acetylchitobiase OS=Homo sapiens OX=9606 GN=CTBS PE=1 SV=1	Q15907	P62491
31.1805038452148	31.2835006713867	31.2937870025635	31.3236713409424	31.5442523956299	Q01469;A8MUU1	Q01469		Fatty acid-binding protein, epidermal	FABP5	1873	Fatty acid-binding protein 5 OS=Homo sapiens OX=9606 GN=FABP5 PE=1 SV=3	Q15942
30.7124366760254	30.8396606445313	30.8358268737793	30.8766460418701	30.5911178588867	Q01518	Q01518		Adenylyl cyclase-associated protein 1	CAP1	1874	Adenylyl cyclase-associated protein 1 OS=Homo sapiens OX=9606 GN=CAP1 PE=1 SV=5	Q16181
26.9221839904785	27.006031036377	26.546911239624	27.4572467803955	27.2936878204346	Q01581;P54868	Q01581		Hydroxymethylglutaryl-CoA synthase, cytoplasmic	HMGCS1	1875	Hydroxymethylglutaryl-CoA synthase, cytoplasmic OS=Homo sapiens OX=9606 GN=HMGCS1 PE=1 SV=2	Q16186
29.2361030578613	28.7794723510742	28.7108287811279	29.0690212249756	29.0102272033691	Q01658	Q01658		Protein Dr1	DR1	1877	Protein Dr1 OS=Homo sapiens OX=9606 GN=DR1 PE=1 SV=1	Q16222
26.7528953552246	27.233247756958	27.1824359893799	26.9869594573975	NaN	Q01844	Q01844		RNA-binding protein EWS	EWSR1	1881	RNA-binding protein EWS OS=Homo sapiens OX=9606 GN=EWSR1 PE=1 SV=1	Q16363
26.3914108276367	25.3756732940674	26.0560836791992	26.5326271057129	26.1248073577881	Q01970	Q01970		1-phosphatidylinositol 4,5-bisphosphate phosphodiesterase beta-3	PLCB3	1882	1-phosphatidylinositol 4,5-bisphosphate phosphodiesterase beta-3 OS=Homo sapiens OX=9606 GN=PLCB3 PE=1 SV=2	Q16401
30.4069976806641	30.1374835968018	30.1623096466064	30.0404853820801	30.4319133758545	Q02750	Q02750		Dual specificity mitogen-activated protein kinase kinase 1	MAP2K1	1888	Dual specificity mitogen-activated protein kinase kinase 1 OS=Homo sapiens OX=9606 GN=MAP2K1 PE=1 SV=2	Q16531
30.3977470397949	30.2501106262207	30.2764186859131	30.4541492462158	30.513334274292	Q02790	Q02790		Peptidyl-prolyl cis-trans isomerase FKBP4;Peptidyl-prolyl cis-trans isomerase FKBP4, N-terminally processed	FKBP4	1889	Peptidyl-prolyl cis-trans isomerase FKBP4 OS=Homo sapiens OX=9606 GN=FKBP4 PE=1 SV=3	Q16543
31.9271945953369	31.9004516601563	31.9834575653076	31.764497756958	31.6130256652832	Q02809	Q02809		Procollagen-lysine,2-oxoglutarate 5-dioxygenase 1	PLOD1	1890	Procollagen-lysine,2-oxoglutarate 5-dioxygenase 1 OS=Homo sapiens OX=9606 GN=PLOD1 PE=1 SV=2	Q16555
32.1496162414551	32.3199081420898	32.3873329162598	32.3154335021973	32.2904663085938	Q02818	Q02818		Nucleobindin-1	NUCB1	1891	Nucleobindin-1 OS=Homo sapiens OX=9606 GN=NUCB1 PE=1 SV=4	Q16576
27.295877456665	27.0441646575928	26.4131088256836	26.8991985321045	27.0218925476074	Q02880	Q02880		DNA topoisomerase 2-beta	TOP2B	1893	DNA topoisomerase 2-beta OS=Homo sapiens OX=9606 GN=TOP2B PE=1 SV=3	Q16630
28.5596866607666	28.0158977508545	28.2520084381104	28.3856201171875	28.6700992584229	Q02952	Q02952		A-kinase anchor protein 12	AKAP12	1894	A-kinase anchor protein 12 OS=Homo sapiens OX=9606 GN=AKAP12 PE=1 SV=4	Q16643
30.2096691131592	30.169376373291	30.1373615264893	30.2109470367432	30.3426551818848	Q03154	Q03154		Aminoacylase-1	ACY1	1898	Aminoacylase-1 OS=Homo sapiens OX=9606 GN=ACY1 PE=1 SV=1	Q16658
28.7109603881836	28.7202224731445	28.7374744415283	28.7895183563232	28.9123077392578	Q03252	Q03252		Lamin-B2	LMNB2	1901	Lamin-B2 OS=Homo sapiens OX=9606 GN=LMNB2 PE=1 SV=4	Q16719
28.7730388641357	29.3897094726563	29.2931613922119	29.4636707305908	29.080680847168	Q03405	Q03405		Urokinase plasminogen activator surface receptor	PLAUR	1903	Urokinase plasminogen activator surface receptor OS=Homo sapiens OX=9606 GN=PLAUR PE=1 SV=1	Q16769
27.5909938812256	27.3398551940918	26.9563751220703	27.6601696014404	27.8660850524902	Q04323	Q04323		UBX domain-containing protein 1	UBXN1	1906	UBX domain-containing protein 1 OS=Homo sapiens OX=9606 GN=UBXN1 PE=1 SV=2	Q16775
30.018367767334	29.8207378387451	29.7649021148682	29.842077255249	30.3515281677246	Q04446	Q04446		1,4-alpha-glucan-branching enzyme	GBE1	1907	1,4-alpha-glucan-branching enzyme OS=Homo sapiens OX=9606 GN=GBE1 PE=1 SV=3	Q16777	Q6FI13
28.432092666626	28.4278240203857	28.4339237213135	28.442174911499	28.6840496063232	Q04637	Q04637		Eukaryotic translation initiation factor 4 gamma 1	EIF4G1	1908	Eukaryotic translation initiation factor 4 gamma 1 OS=Homo sapiens OX=9606 GN=EIF4G1 PE=1 SV=4	Q16790
26.163423538208	26.4000701904297	26.4285430908203	26.126522064209	26.0210037231445	Q04721;P0DPK3;P0DPK4;Q7Z3S9;A0A096LNW5	Q04721		Neurogenic locus notch homolog protein 2;Notch 2 extracellular truncation;Notch 2 intracellular domain	NOTCH2	1909	Neurogenic locus notch homolog protein 2 OS=Homo sapiens OX=9606 GN=NOTCH2 PE=1 SV=3	Q16836
30.6564235687256	30.5076751708984	30.2906589508057	30.4928569793701	30.85378074646	Q04760	Q04760		Lactoylglutathione lyase	GLO1	1912	Lactoylglutathione lyase OS=Homo sapiens OX=9606 GN=GLO1 PE=1 SV=4	Q16851
29.2624187469482	29.5535469055176	29.3690910339355	29.5278511047363	29.092170715332	Q04837	Q04837		Single-stranded DNA-binding protein, mitochondrial	SSBP1	1914	Single-stranded DNA-binding protein, mitochondrial OS=Homo sapiens OX=9606 GN=SSBP1 PE=1 SV=1	Q16891
29.0145416259766	28.6540679931641	28.7815685272217	29.0697116851807	28.9777374267578	Q04917	Q04917		14-3-3 protein eta	YWHAH	1915	14-3-3 protein eta OS=Homo sapiens OX=9606 GN=YWHAH PE=1 SV=4	Q1KMD3
27.556547164917	27.4123992919922	27.2020969390869	27.3191547393799	27.5031700134277	Q05048	Q05048		Cleavage stimulation factor subunit 1	CSTF1	1917	Cleavage stimulation factor subunit 1 OS=Homo sapiens OX=9606 GN=CSTF1 PE=1 SV=1	Q24JP5
26.7727870941162	26.5893516540527	26.6469135284424	26.7494468688965	26.8288097381592	Q05086	Q05086		Ubiquitin-protein ligase E3A	UBE3A	1918	Ubiquitin-protein ligase E3A OS=Homo sapiens OX=9606 GN=UBE3A PE=1 SV=4	Q29RF7
27.642650604248	27.2163238525391	27.1114768981934	27.2707061767578	27.165283203125	Q05519	Q05519		Serine/arginine-rich splicing factor 11	SRSF11	1922	Serine/arginine-rich splicing factor 11 OS=Homo sapiens OX=9606 GN=SRSF11 PE=1 SV=1	Q2TAY7
29.7927799224854	29.703239440918	29.8413867950439	29.7134685516357	29.3882312774658	Q05639	Q05639		Elongation factor 1-alpha 2	EEF1A2	1923	Elongation factor 1-alpha 2 OS=Homo sapiens OX=9606 GN=EEF1A2 PE=1 SV=1	Q32MZ4
27.0386295318604	27.2934246063232	27.2616786956787	27.2705268859863	27.2995510101318	Q05682;REV__O75334;REV__Q13136	Q05682		Caldesmon	CALD1	1924	Caldesmon OS=Homo sapiens OX=9606 GN=CALD1 PE=1 SV=3	Q32P28
28.10524559021	27.9987869262695	27.9988422393799	28.105094909668	28.161828994751	Q06124	Q06124		Tyrosine-protein phosphatase non-receptor type 11	PTPN11	1925	Tyrosine-protein phosphatase non-receptor type 11 OS=Homo sapiens OX=9606 GN=PTPN11 PE=1 SV=3	Q32P44
27.7203197479248	27.4418983459473	27.7253341674805	27.7143039703369	27.9418449401855	Q06203	Q06203		Amidophosphoribosyltransferase	PPAT	1926	Amidophosphoribosyltransferase OS=Homo sapiens OX=9606 GN=PPAT PE=1 SV=1	Q3LXA3
26.9913997650146	26.8818035125732	27.067533493042	27.1250438690186	27.0658912658691	Q06265	Q06265		Exosome complex component RRP45	EXOSC9	1928	Exosome complex component RRP45 OS=Homo sapiens OX=9606 GN=EXOSC9 PE=1 SV=3	Q3YEC7
29.7768383026123	29.5934181213379	29.6716537475586	29.7774982452393	30.1629104614258	Q06323	Q06323		Proteasome activator complex subunit 1	PSME1	1929	Proteasome activator complex subunit 1 OS=Homo sapiens OX=9606 GN=PSME1 PE=1 SV=1	Q49AR2
27.0922470092773	26.7809429168701	26.8637237548828	26.611047744751	26.7781867980957	Q06330;Q9UBG7	Q06330		Recombining binding protein suppressor of hairless	RBPJ	1930	Recombining binding protein suppressor of hairless OS=Homo sapiens OX=9606 GN=RBPJ PE=1 SV=3	Q4G0F5
30.1077423095703	30.3644237518311	30.5634727478027	30.619556427002	30.0335445404053	Q06481	Q06481		Amyloid-like protein 2	APLP2	1932	Amyloid beta precursor like protein 2 OS=Homo sapiens OX=9606 GN=APLP2 PE=1 SV=2	Q4G0J3
25.9824180603027	25.5852298736572	NaN	25.961727142334	25.9213886260986	Q06546	Q06546		GA-binding protein alpha chain	GABPA	1933	GA-binding protein alpha chain OS=Homo sapiens OX=9606 GN=GABPA PE=1 SV=1	Q4KMG0
33.847354888916	33.7286224365234	33.8135414123535	33.8273315429688	33.8093338012695	Q06830	Q06830		Peroxiredoxin-1	PRDX1	1936	Peroxiredoxin-1 OS=Homo sapiens OX=9606 GN=PRDX1 PE=1 SV=1	Q4KMP7
32.3033981323242	32.1041221618652	31.9842052459717	32.5641326904297	32.7394676208496	Q07021	Q07021		Complement component 1 Q subcomponent-binding protein, mitochondrial	C1QBP	1938	Complement component 1 Q subcomponent-binding protein, mitochondrial OS=Homo sapiens OX=9606 GN=C1QBP PE=1 SV=1	Q4V328
26.0103282928467	26.8974685668945	26.916955947876	26.6128768920898	27.0313892364502	Q07157	Q07157		Tight junction protein ZO-1	TJP1	1940	Tight junction protein ZO-1 OS=Homo sapiens OX=9606 GN=TJP1 PE=1 SV=3	Q53FA7
29.8034439086914	29.6350231170654	29.7843780517578	30.0894203186035	29.7106971740723	Q07666	Q07666		KH domain-containing, RNA-binding, signal transduction-associated protein 1	KHDRBS1	1942	KH domain-containing, RNA-binding, signal transduction-associated protein 1 OS=Homo sapiens OX=9606 GN=KHDRBS1 PE=1 SV=1	Q53H82
24.1529808044434	24.1456928253174	24.0623340606689	24.0831031799316	24.084644317627	Q07954	Q07954		Prolow-density lipoprotein receptor-related protein 1;Low-density lipoprotein receptor-related protein 1 85 kDa subunit;Low-density lipoprotein receptor-related protein 1 515 kDa subunit;Low-density lipoprotein receptor-related protein 1 intracellular domain	LRP1	1945	Prolow-density lipoprotein receptor-related protein 1 OS=Homo sapiens OX=9606 GN=LRP1 PE=1 SV=2	Q58FF8
27.4680881500244	27.1602916717529	26.045934677124	26.9516048431396	26.5422973632813	Q07955	Q07955		Serine/arginine-rich splicing factor 1	SRSF1	1946	Serine/arginine-rich splicing factor 1 OS=Homo sapiens OX=9606 GN=SRSF1 PE=1 SV=2	Q5EBL4
26.4212551116943	27.1013927459717	26.8788833618164	27.2345275878906	26.6470508575439	Q07960	Q07960		Rho GTPase-activating protein 1	ARHGAP1	1947	Rho GTPase-activating protein 1 OS=Homo sapiens OX=9606 GN=ARHGAP1 PE=1 SV=1	Q5H9L2	Q969E4	Q6IPX3
27.0351715087891	26.7953834533691	26.7031898498535	27.1495742797852	26.977165222168	Q08209;P16298	Q08209		Serine/threonine-protein phosphatase 2B catalytic subunit alpha isoform	PPP3CA	1950	Protein phosphatase 3 catalytic subunit alpha OS=Homo sapiens OX=9606 GN=PPP3CA PE=1 SV=1	Q5JRA6
28.2974529266357	28.6175441741943	28.3752174377441	28.2525501251221	27.963228225708	Q08211	Q08211		ATP-dependent RNA helicase A	DHX9	1951	ATP-dependent RNA helicase A OS=Homo sapiens OX=9606 GN=DHX9 PE=1 SV=4	Q5JS54
28.5926342010498	28.5648174285889	28.6863899230957	28.5351943969727	28.7840976715088	Q08257	Q08257		Quinone oxidoreductase	CRYZ	1952	Quinone oxidoreductase OS=Homo sapiens OX=9606 GN=CRYZ PE=1 SV=1	Q5JTV8
27.484468460083	27.3783206939697	27.5403785705566	27.7023315429688	27.3509387969971	Q08378	Q08378		Golgin subfamily A member 3	GOLGA3	1955	Golgin subfamily A member 3 OS=Homo sapiens OX=9606 GN=GOLGA3 PE=1 SV=2	Q5JVF3
34.123706817627	34.1154365539551	34.1206207275391	34.0194473266602	34.0241622924805	Q08380	Q08380		Galectin-3-binding protein	LGALS3BP	1957	Galectin-3-binding protein OS=Homo sapiens OX=9606 GN=LGALS3BP PE=1 SV=1	Q5RKV6
27.5284290313721	27.4632625579834	27.7507266998291	27.725269317627	26.8834362030029	Q08431	Q08431		Lactadherin;Lactadherin short form;Medin	MFGE8	1958	Lactadherin OS=Homo sapiens OX=9606 GN=MFGE8 PE=1 SV=3	Q5SSJ5
27.1696872711182	27.8970642089844	28.0198802947998	27.9732284545898	27.525520324707	Q08629;Q9BQ16	Q08629		Testican-1	SPOCK1	1960	Testican-1 OS=Homo sapiens OX=9606 GN=SPOCK1 PE=1 SV=1	Q5SZK8
28.9611873626709	29.1712379455566	29.1958236694336	29.1446723937988	28.8935680389404	Q08945	Q08945		FACT complex subunit SSRP1	SSRP1	1962	FACT complex subunit SSRP1 OS=Homo sapiens OX=9606 GN=SSRP1 PE=1 SV=1	Q5T200
30.5758762359619	30.5576419830322	30.615177154541	30.6231384277344	30.4874992370605	Q09028	Q09028		Histone-binding protein RBBP4	RBBP4	1966	Histone-binding protein RBBP4 OS=Homo sapiens OX=9606 GN=RBBP4 PE=1 SV=3	Q5T6F2
25.9401988983154	26.1188621520996	25.9873924255371	26.0307579040527	NaN	Q09161	Q09161		Nuclear cap-binding protein subunit 1	NCBP1	1967	Nuclear cap-binding protein subunit 1 OS=Homo sapiens OX=9606 GN=NCBP1 PE=1 SV=1	Q5T8P6
26.498384475708	26.6761341094971	26.9087333679199	26.9830493927002	26.8592281341553	Q09328	Q09328		Alpha-1,6-mannosylglycoprotein 6-beta-N-acetylglucosaminyltransferase A	MGAT5	1968	Alpha-1,6-mannosylglycoprotein 6-beta-N-acetylglucosaminyltransferase A OS=Homo sapiens OX=9606 GN=MGAT5 PE=1 SV=1	Q5TDH0
30.5139923095703	30.3570995330811	30.3258171081543	30.4698543548584	30.689208984375	Q09666;P48552	Q09666		Neuroblast differentiation-associated protein AHNAK	AHNAK	1969	Neuroblast differentiation-associated protein AHNAK OS=Homo sapiens OX=9606 GN=AHNAK PE=1 SV=2	Q5TEC6
30.1567764282227	30.4104385375977	30.4769191741943	30.4044628143311	30.251127243042	Q10471;Q8N4A0	Q10471		Polypeptide N-acetylgalactosaminyltransferase 2;Polypeptide N-acetylgalactosaminyltransferase 2 soluble form	GALNT2	1973	Polypeptide N-acetylgalactosaminyltransferase 2 OS=Homo sapiens OX=9606 GN=GALNT2 PE=1 SV=1	Q5VSG8
28.1439914703369	28.1170387268066	28.2297229766846	28.2943019866943	28.241771697998	Q10567	Q10567		AP-1 complex subunit beta-1	AP1B1	1975	AP-1 complex subunit beta-1 OS=Homo sapiens OX=9606 GN=AP1B1 PE=1 SV=3	Q5VW32
25.705696105957	25.1238021850586	25.2129707336426	25.6151523590088	25.421272277832	Q10713	Q10713		Mitochondrial-processing peptidase subunit alpha	PMPCA	1978	Mitochondrial-processing peptidase subunit alpha OS=Homo sapiens OX=9606 GN=PMPCA PE=1 SV=2	Q5VWZ2
26.0930137634277	26.6972351074219	26.6368560791016	26.8871612548828	26.822135925293	Q11206	Q11206		CMP-N-acetylneuraminate-beta-galactosamide-alpha-2,3-sialyltransferase 4	ST3GAL4	1980	CMP-N-acetylneuraminate-beta-galactosamide-alpha-2,3-sialyltransferase 4 OS=Homo sapiens OX=9606 GN=ST3GAL4 PE=1 SV=1	Q5VYK3
28.1140117645264	27.9115371704102	28.0064067840576	28.3966445922852	28.2977600097656	Q12765	Q12765		Secernin-1	SCRN1	1981	Secernin-1 OS=Homo sapiens OX=9606 GN=SCRN1 PE=1 SV=2	Q5ZPR3
28.8170509338379	28.5503940582275	28.6773433685303	28.7392139434814	28.7932453155518	Q12792	Q12792		Twinfilin-1	TWF1	1983	Twinfilin-1 OS=Homo sapiens OX=9606 GN=TWF1 PE=1 SV=3	Q641Q2	Q9Y4E1
NaN	24.0821285247803	NaN	24.1385250091553	22.5812301635742	Q12841	Q12841		Follistatin-related protein 1	FSTL1	1989	Follistatin-related protein 1 OS=Homo sapiens OX=9606 GN=FSTL1 PE=1 SV=1	Q69YN4
29.2907257080078	29.3440322875977	29.3230476379395	29.2145881652832	28.8255062103271	Q12874	Q12874		Splicing factor 3A subunit 3	SF3A3	1994	Splicing factor 3A subunit 3 OS=Homo sapiens OX=9606 GN=SF3A3 PE=1 SV=1	Q6FI81
26.7890510559082	26.6325626373291	26.5444068908691	26.7434253692627	27.2797660827637	Q12882	Q12882		Dihydropyrimidine dehydrogenase [NADP(+)]	DPYD	1995	Dihydropyrimidine dehydrogenase [NADP(+)] OS=Homo sapiens OX=9606 GN=DPYD PE=1 SV=2	Q6GMV3
26.1879749298096	26.6478729248047	27.0600261688232	27.0018501281738	26.6021537780762	Q12888	Q12888		Tumor suppressor p53-binding protein 1	TP53BP1	1996	TP53-binding protein 1 OS=Homo sapiens OX=9606 GN=TP53BP1 PE=1 SV=2	Q6IBS0
29.6473598480225	29.5395832061768	29.3881282806396	29.6270580291748	29.5185775756836	Q12904	Q12904		Aminoacyl tRNA synthase complex-interacting multifunctional protein 1;Endothelial monocyte-activating polypeptide 2	AIMP1	1997	Aminoacyl tRNA synthase complex-interacting multifunctional protein 1 OS=Homo sapiens OX=9606 GN=AIMP1 PE=1 SV=2	Q6NVY1
30.2796325683594	30.3252811431885	30.4050712585449	30.4419364929199	30.4582633972168	Q12905	Q12905		Interleukin enhancer-binding factor 2	ILF2	1998	Interleukin enhancer-binding factor 2 OS=Homo sapiens OX=9606 GN=ILF2 PE=1 SV=2	Q6NW40
30.3232421875	30.3634834289551	30.5183143615723	30.5792961120605	30.6459865570068	Q12906	Q12906		Interleukin enhancer-binding factor 3	ILF3	1999	Interleukin enhancer-binding factor 3 OS=Homo sapiens OX=9606 GN=ILF3 PE=1 SV=3	Q6P1J9
30.0016899108887	30.1206512451172	30.2131500244141	30.2624855041504	30.1950721740723	Q12907	Q12907		Vesicular integral-membrane protein VIP36	LMAN2	2000	Vesicular integral-membrane protein VIP36 OS=Homo sapiens OX=9606 GN=LMAN2 PE=1 SV=1	Q6P1N9
29.360954284668	29.2138690948486	29.2835674285889	29.3428039550781	29.4268646240234	Q12931	Q12931		Heat shock protein 75 kDa, mitochondrial	TRAP1	2003	Heat shock protein 75 kDa, mitochondrial OS=Homo sapiens OX=9606 GN=TRAP1 PE=1 SV=3	Q6P2Q9
27.7757415771484	27.9567642211914	27.8461933135986	28.2546691894531	28.0197734832764	Q12996	Q12996		Cleavage stimulation factor subunit 3	CSTF3	2008	Cleavage stimulation factor subunit 3 OS=Homo sapiens OX=9606 GN=CSTF3 PE=1 SV=1	Q6P587
29.0358009338379	29.1092128753662	29.1136646270752	29.0791797637939	29.0037269592285	Q13011	Q13011		Delta(3,5)-Delta(2,4)-dienoyl-CoA isomerase, mitochondrial	ECH1	2010	Delta(3,5)-Delta(2,4)-dienoyl-CoA isomerase, mitochondrial OS=Homo sapiens OX=9606 GN=ECH1 PE=1 SV=2	Q6PJT7
27.6345729827881	27.9263172149658	27.7986621856689	28.1102828979492	27.7388591766357	Q13098	Q13098		COP9 signalosome complex subunit 1	GPS1	2017	COP9 signalosome complex subunit 1 OS=Homo sapiens OX=9606 GN=GPS1 PE=1 SV=4	Q6PKG0
32.3375091552734	32.334156036377	32.3599815368652	32.4407005310059	32.6879997253418	Q13126	Q13126		S-methyl-5-thioadenosine phosphorylase	MTAP	2020	S-methyl-5-thioadenosine phosphorylase OS=Homo sapiens OX=9606 GN=MTAP PE=1 SV=2	Q6QNY1
30.0326251983643	29.9460067749023	30.0207538604736	29.7497825622559	30.0241928100586	Q13148	Q13148		TAR DNA-binding protein 43	TARDBP	2023	TAR DNA-binding protein 43 OS=Homo sapiens OX=9606 GN=TARDBP PE=1 SV=1	Q6UN15
28.8336715698242	28.7034206390381	28.358211517334	28.997200012207	29.0713748931885	Q13151	Q13151		Heterogeneous nuclear ribonucleoprotein A0	HNRNPA0	2024	Heterogeneous nuclear ribonucleoprotein A0 OS=Homo sapiens OX=9606 GN=HNRNPA0 PE=1 SV=1	Q6UVK1
26.753662109375	26.4026908874512	26.4859886169434	26.6720905303955	26.6134395599365	Q13153	Q13153		Serine/threonine-protein kinase PAK 1	PAK1	2025	Serine/threonine-protein kinase PAK 1 OS=Homo sapiens OX=9606 GN=PAK1 PE=1 SV=2	Q6UW49
26.6048431396484	27.0149955749512	26.7744216918945	26.7962493896484	26.5022296905518	Q13155	Q13155		Aminoacyl tRNA synthase complex-interacting multifunctional protein 2	AIMP2	2026	Aminoacyl tRNA synthase complex-interacting multifunctional protein 2 OS=Homo sapiens OX=9606 GN=AIMP2 PE=1 SV=2	Q6UX04
26.113187789917	25.9415435791016	25.3470897674561	25.6371879577637	NaN	Q13158	Q13158		FAS-associated death domain protein	FADD	2027	FAS-associated death domain protein OS=Homo sapiens OX=9606 GN=FADD PE=1 SV=1	Q6UXD5
28.1388263702393	27.7465038299561	27.5295467376709	27.5014991760254	27.8801689147949	Q13162	Q13162		Peroxiredoxin-4	PRDX4	2028	Peroxiredoxin-4 OS=Homo sapiens OX=9606 GN=PRDX4 PE=1 SV=1	Q6UXN9
27.307825088501	27.4673099517822	27.4694862365723	27.6423053741455	27.6260318756104	Q13177	Q13177		Serine/threonine-protein kinase PAK 2;PAK-2p27;PAK-2p34	PAK2	2029	Serine/threonine-protein kinase PAK 2 OS=Homo sapiens OX=9606 GN=PAK2 PE=1 SV=3	Q6VMQ6
31.0239963531494	31.1927223205566	31.1273708343506	31.1178073883057	31.0994892120361	Q13185	Q13185		Chromobox protein homolog 3	CBX3	2030	Chromobox protein homolog 3 OS=Homo sapiens OX=9606 GN=CBX3 PE=1 SV=4	Q6Y7W6
24.6456489562988	24.103816986084	24.8802165985107	25.0744724273682	24.2084369659424	Q13200	Q13200		26S proteasome non-ATPase regulatory subunit 2	PSMD2	2031	26S proteasome non-ATPase regulatory subunit 2 OS=Homo sapiens OX=9606 GN=PSMD2 PE=1 SV=3	Q6YHK3
25.6952457427979	26.1116371154785	25.7365779876709	NaN	25.9082527160645	Q13206	Q13206		Probable ATP-dependent RNA helicase DDX10	DDX10	2032	Probable ATP-dependent RNA helicase DDX10 OS=Homo sapiens OX=9606 GN=DDX10 PE=1 SV=2	Q6ZRP7
28.1894283294678	29.1168403625488	29.0711708068848	29.1200580596924	28.3160076141357	Q13214	Q13214		Semaphorin-3B	SEMA3B	2033	Semaphorin-3B OS=Homo sapiens OX=9606 GN=SEMA3B PE=1 SV=1	Q712K3
26.6831130981445	27.3211345672607	26.9002361297607	27.2386322021484	26.6549911499023	Q13217	Q13217		DnaJ homolog subfamily C member 3	DNAJC3	2034	DnaJ homolog subfamily C member 3 OS=Homo sapiens OX=9606 GN=DNAJC3 PE=1 SV=1	Q71DI3
29.5856494903564	29.5397491455078	29.4959087371826	29.6158084869385	29.3795204162598	Q13263	Q13263		Transcription intermediary factor 1-beta	TRIM28	2042	Transcription intermediary factor 1-beta OS=Homo sapiens OX=9606 GN=TRIM28 PE=1 SV=5	Q7KZ85
29.7456550598145	29.889440536499	29.8004379272461	30.0218124389648	29.887580871582	Q13283	Q13283		Ras GTPase-activating protein-binding protein 1	G3BP1	2044	Ras GTPase-activating protein-binding protein 1 OS=Homo sapiens OX=9606 GN=G3BP1 PE=1 SV=1	Q7KZF4
28.2131271362305	28.2825527191162	28.0802478790283	28.302604675293	28.4154243469238	Q13308	Q13308		Inactive tyrosine-protein kinase 7	PTK7	2046	Inactive tyrosine-protein kinase 7 OS=Homo sapiens OX=9606 GN=PTK7 PE=1 SV=2	Q7L1Q6
29.4736919403076	29.3805103302002	29.7524013519287	29.2885494232178	29.4395809173584	Q13310;P0CB38	Q13310		Polyadenylate-binding protein 4	PABPC4	2047	Polyadenylate-binding protein 4 OS=Homo sapiens OX=9606 GN=PABPC4 PE=1 SV=1	Q7L2H7
25.6381549835205	25.7031898498535	26.0015926361084	25.6156578063965	25.9407596588135	Q13330	Q13330		Metastasis-associated protein MTA1	MTA1	2049	Metastasis-associated protein MTA1 OS=Homo sapiens OX=9606 GN=MTA1 PE=1 SV=2	Q7L2J0
29.8864479064941	29.6380481719971	29.7742481231689	29.7605609893799	29.4984588623047	Q13332	Q13332		Receptor-type tyrosine-protein phosphatase S	PTPRS	2050	Receptor-type tyrosine-protein phosphatase S OS=Homo sapiens OX=9606 GN=PTPRS PE=1 SV=3	Q7L5N1
28.6428909301758	28.8154945373535	28.6774787902832	28.8727931976318	28.4414615631104	Q13347	Q13347		Eukaryotic translation initiation factor 3 subunit I	EIF3I	2051	Eukaryotic translation initiation factor 3 subunit I OS=Homo sapiens OX=9606 GN=EIF3I PE=1 SV=1	Q7LG56
30.9427261352539	30.8534832000732	30.746150970459	30.7931976318359	31.0950927734375	Q13404	Q13404		Ubiquitin-conjugating enzyme E2 variant 1	UBE2V1	2053	Ubiquitin-conjugating enzyme E2 variant 1 OS=Homo sapiens OX=9606 GN=UBE2V1 PE=1 SV=2	Q7RTV0
27.1889572143555	26.9371929168701	NaN	27.1706428527832	NaN	Q13409	Q13409		Cytoplasmic dynein 1 intermediate chain 2	DYNC1I2	2055	Cytoplasmic dynein 1 intermediate chain 2 OS=Homo sapiens OX=9606 GN=DYNC1I2 PE=1 SV=3	Q7Z2X7	Q5JRK9
29.6968383789063	29.4658718109131	29.5328750610352	29.6910572052002	29.7880096435547	Q13428	Q13428		Treacle protein	TCOF1	2059	Treacle protein OS=Homo sapiens OX=9606 GN=TCOF1 PE=1 SV=3	Q7Z434
30.1339378356934	30.2355766296387	30.0434875488281	30.0816974639893	29.8872032165527	Q13435	Q13435		Splicing factor 3B subunit 2	SF3B2	2060	Splicing factor 3B subunit 2 OS=Homo sapiens OX=9606 GN=SF3B2 PE=1 SV=2	Q7Z460
29.2659091949463	29.0960483551025	28.9888286590576	29.2843837738037	29.3378791809082	Q13442	Q13442		28 kDa heat- and acid-stable phosphoprotein	PDAP1	2063	28 kDa heat- and acid-stable phosphoprotein OS=Homo sapiens OX=9606 GN=PDAP1 PE=1 SV=1	Q7Z4V5
27.8502521514893	28.1449165344238	28.0969276428223	28.1087379455566	28.2645454406738	Q13443	Q13443		Disintegrin and metalloproteinase domain-containing protein 9	ADAM9	2064	Disintegrin and metalloproteinase domain-containing protein 9 OS=Homo sapiens OX=9606 GN=ADAM9 PE=1 SV=1	Q7Z5L9
29.042652130127	28.925271987915	29.0353813171387	29.078010559082	29.1720733642578	Q13444	Q13444		Disintegrin and metalloproteinase domain-containing protein 15	ADAM15	2065	Disintegrin and metalloproteinase domain-containing protein 15 OS=Homo sapiens OX=9606 GN=ADAM15 PE=1 SV=4	Q7Z6Z7
NaN	25.6701202392578	25.9420566558838	25.7299308776855	25.2111892700195	Q13485	Q13485		Mothers against decapentaplegic homolog 4	SMAD4	2069	Mothers against decapentaplegic homolog 4 OS=Homo sapiens OX=9606 GN=SMAD4 PE=1 SV=1	Q7Z7M0
27.878532409668	28.2858619689941	28.2163238525391	28.2200660705566	28.4254245758057	Q13492	Q13492		Phosphatidylinositol-binding clathrin assembly protein	PICALM	2070	Phosphatidylinositol-binding clathrin assembly protein OS=Homo sapiens OX=9606 GN=PICALM PE=1 SV=2	Q86SJ2
NaN	NaN	26.5200138092041	26.8384590148926	26.6562194824219	Q13501	Q13501		Sequestosome-1	SQSTM1	2071	Sequestosome-1 OS=Homo sapiens OX=9606 GN=SQSTM1 PE=1 SV=1	Q86SQ4
26.4143524169922	26.8186054229736	27.4160289764404	27.19065284729	26.8283252716064	Q13508	Q13508		Ecto-ADP-ribosyltransferase 3	ART3	2073	Ecto-ADP-ribosyltransferase 3 OS=Homo sapiens OX=9606 GN=ART3 PE=1 SV=2	Q86SX6
27.8384590148926	27.6197490692139	27.6103439331055	27.696439743042	27.2754211425781	Q13509	Q13509		Tubulin beta-3 chain	TUBB3	2074	Tubulin beta-3 chain OS=Homo sapiens OX=9606 GN=TUBB3 PE=1 SV=2	Q86TI2
29.5963172912598	NaN	29.4615268707275	29.2306842803955	29.5671234130859	Q13541	Q13541		Eukaryotic translation initiation factor 4E-binding protein 1	EIF4EBP1	2078	Eukaryotic translation initiation factor 4E-binding protein 1 OS=Homo sapiens OX=9606 GN=EIF4EBP1 PE=1 SV=3	Q86U42
26.4403610229492	26.6198883056641	26.3519496917725	NaN	26.1396369934082	Q13547;O15379	Q13547		Histone deacetylase 1	HDAC1	2080	Histone deacetylase 1 OS=Homo sapiens OX=9606 GN=HDAC1 PE=1 SV=1	Q86UD1
28.4625988006592	28.3917369842529	28.4667263031006	28.5114116668701	28.3971767425537	Q13561	Q13561		Dynactin subunit 2	DCTN2	2083	Dynactin subunit 2 OS=Homo sapiens OX=9606 GN=DCTN2 PE=1 SV=4	Q86UP2
28.3573722839355	28.2610950469971	28.4021453857422	28.3540115356445	28.5005893707275	Q13564	Q13564		NEDD8-activating enzyme E1 regulatory subunit	NAE1	2084	NEDD8-activating enzyme E1 regulatory subunit OS=Homo sapiens OX=9606 GN=NAE1 PE=1 SV=1	Q86V81
27.5821170806885	27.7324676513672	27.4690971374512	27.6134395599365	27.7745475769043	Q13573	Q13573		SNW domain-containing protein 1	SNW1	2085	SNW domain-containing protein 1 OS=Homo sapiens OX=9606 GN=SNW1 PE=1 SV=1	Q86V88
27.6179294586182	27.6315231323242	27.4545040130615	27.4452953338623	27.6656684875488	Q13596	Q13596		Sorting nexin-1	SNX1	2087	Sorting nexin-1 OS=Homo sapiens OX=9606 GN=SNX1 PE=1 SV=3	Q86VM9
27.4856967926025	27.1824359893799	27.2461738586426	27.3937854766846	27.3401947021484	Q13610	Q13610		Periodic tryptophan protein 1 homolog	PWP1	2088	Periodic tryptophan protein 1 homolog OS=Homo sapiens OX=9606 GN=PWP1 PE=1 SV=1	Q86VP6
28.0552768707275	28.318811416626	28.3501377105713	28.1521892547607	27.4771499633789	Q13616	Q13616		Cullin-1	CUL1	2089	Cullin-1 OS=Homo sapiens OX=9606 GN=CUL1 PE=1 SV=2	Q86W92
26.7081985473633	27.4786167144775	27.2540378570557	27.0057106018066	26.7310447692871	Q13617	Q13617		Cullin-2	CUL2	2090	Cullin-2 OS=Homo sapiens OX=9606 GN=CUL2 PE=1 SV=2	Q86WQ0
26.507833480835	27.2217712402344	27.3087787628174	26.6855201721191	26.3077373504639	Q13618	Q13618		Cullin-3	CUL3	2091	Cullin-3 OS=Homo sapiens OX=9606 GN=CUL3 PE=1 SV=2	Q86WR0
25.981481552124	26.2282104492188	26.6177883148193	26.5666847229004	NaN	Q13619	Q13619		Cullin-4A	CUL4A	2092	Cullin-4A OS=Homo sapiens OX=9606 GN=CUL4A PE=1 SV=3	Q86X55
27.0256996154785	26.3509559631348	26.871618270874	26.6959095001221	26.1967430114746	Q13620	Q13620		Cullin-4B	CUL4B	2093	Cullin-4B OS=Homo sapiens OX=9606 GN=CUL4B PE=1 SV=4	Q86X76
28.2341613769531	28.8847465515137	28.6820068359375	28.8318023681641	28.4020652770996	Q13740	Q13740		CD166 antigen	ALCAM	2100	CD166 antigen OS=Homo sapiens OX=9606 GN=ALCAM PE=1 SV=2	Q8IUF8
30.1923713684082	30.1500110626221	30.1350383758545	30.2072277069092	30.1158237457275	Q13813	Q13813		Spectrin alpha chain, non-erythrocytic 1	SPTAN1	2104	Spectrin alpha chain, non-erythrocytic 1 OS=Homo sapiens OX=9606 GN=SPTAN1 PE=1 SV=3	Q8IUX7
30.2554111480713	30.3547897338867	30.3514232635498	30.2723083496094	30.5239315032959	Q13838	Q13838		Spliceosome RNA helicase DDX39B	DDX39B	2106	Spliceosome RNA helicase DDX39B OS=Homo sapiens OX=9606 GN=DDX39B PE=1 SV=1	Q8IW45
29.2942142486572	29.6702518463135	29.8081932067871	29.6267967224121	30.0081176757813	Q13867	Q13867		Bleomycin hydrolase	BLMH	2107	Bleomycin hydrolase OS=Homo sapiens OX=9606 GN=BLMH PE=1 SV=1	Q8IWX8
27.5899219512939	27.8546581268311	27.8355102539063	27.5861320495605	27.7497673034668	Q13868	Q13868		Exosome complex component RRP4	EXOSC2	2108	Exosome complex component RRP4 OS=Homo sapiens OX=9606 GN=EXOSC2 PE=1 SV=2	Q8IX12
28.8306846618652	28.7051029205322	28.7496395111084	28.9922924041748	29.2426815032959	Q13907;Q9BXS1	Q13907		Isopentenyl-diphosphate Delta-isomerase 1	IDI1	2112	Isopentenyl-diphosphate Delta-isomerase 1 OS=Homo sapiens OX=9606 GN=IDI1 PE=1 SV=2	Q8IY81
27.8905849456787	28.2050380706787	27.9082183837891	28.0885105133057	27.919116973877	Q13938	Q13938		Calcyphosin	CAPS	2113	Calcyphosin OS=Homo sapiens OX=9606 GN=CAPS PE=1 SV=2	Q8IZ73
27.8941745758057	27.8291721343994	27.6982307434082	27.7367973327637	28.1163940429688	Q13951	Q13951		Core-binding factor subunit beta	CBFB	2115	Core-binding factor subunit beta OS=Homo sapiens OX=9606 GN=CBFB PE=1 SV=2	Q8IZ83
26.8091907501221	26.6368560791016	26.4854202270508	26.8719711303711	27.2258224487305	Q13952	Q13952		Nuclear transcription factor Y subunit gamma	NFYC	2116	Nuclear transcription factor Y subunit gamma OS=Homo sapiens OX=9606 GN=NFYC PE=1 SV=3	Q8IZA0
28.1495742797852	27.8306846618652	28.2434539794922	28.7575759887695	28.3122463226318	Q14008	Q14008		Cytoskeleton-associated protein 5	CKAP5	2117	Cytoskeleton-associated protein 5 OS=Homo sapiens OX=9606 GN=CKAP5 PE=1 SV=3	Q8N129
31.9675369262695	31.7444286346436	31.8178367614746	31.8796443939209	32.0072822570801	Q14019	Q14019		Coactosin-like protein	COTL1	2120	Coactosin-like protein OS=Homo sapiens OX=9606 GN=COTL1 PE=1 SV=3	Q8N163
30.9280414581299	31.1968326568604	31.4780292510986	31.6421165466309	30.2931842803955	Q14050	Q14050		Collagen alpha-3(IX) chain	COL9A3	2121	Collagen alpha-3(IX) chain OS=Homo sapiens OX=9606 GN=COL9A3 PE=1 SV=2	Q8N1G0
NaN	27.0215759277344	26.6045589447021	25.9560203552246	27.151704788208	Q14061	Q14061		Cytochrome c oxidase copper chaperone	COX17	2122	Cytochrome c oxidase copper chaperone OS=Homo sapiens OX=9606 GN=COX17 PE=1 SV=2	Q8N1G4
30.8864917755127	31.1233673095703	30.9729537963867	30.5716323852539	30.7828483581543	Q14103	Q14103		Heterogeneous nuclear ribonucleoprotein D0	HNRNPD	2123	Heterogeneous nuclear ribonucleoprotein D0 OS=Homo sapiens OX=9606 GN=HNRNPD PE=1 SV=1	Q8N2F6
26.8110294342041	27.8559055328369	27.1993846893311	27.182056427002	27.1883907318115	Q14114	Q14114		Low-density lipoprotein receptor-related protein 8	LRP8	2125	Low-density lipoprotein receptor-related protein 8 OS=Homo sapiens OX=9606 GN=LRP8 PE=1 SV=4	Q8N2S1
31.9303703308105	32.3212814331055	32.3206901550293	32.4302673339844	32.2269058227539	Q14118	Q14118		Dystroglycan;Alpha-dystroglycan;Beta-dystroglycan	DAG1	2126	Dystroglycan 1 OS=Homo sapiens OX=9606 GN=DAG1 PE=1 SV=2	Q8N392
26.106912612915	25.8948574066162	25.6861095428467	26.1192760467529	26.0930137634277	Q14126	Q14126		Desmoglein-2	DSG2	2127	Desmoglein-2 OS=Homo sapiens OX=9606 GN=DSG2 PE=1 SV=2	Q8N3F8
28.0549659729004	28.084867477417	28.3093433380127	28.0688667297363	28.0439567565918	Q14151	Q14151		Scaffold attachment factor B2	SAFB2	2130	Scaffold attachment factor B2 OS=Homo sapiens OX=9606 GN=SAFB2 PE=1 SV=1	Q8N474
27.8569755554199	27.9654312133789	27.9517707824707	27.8619518280029	27.2963161468506	Q14152	Q14152		Eukaryotic translation initiation factor 3 subunit A	EIF3A	2131	Eukaryotic translation initiation factor 3 subunit A OS=Homo sapiens OX=9606 GN=EIF3A PE=1 SV=1	Q8N4P3
26.5358028411865	26.9551563262939	26.3868789672852	26.4648666381836	26.0186710357666	Q14155;Q15052	Q14155		Rho guanine nucleotide exchange factor 7	ARHGEF7	2132	Rho guanine nucleotide exchange factor 7 OS=Homo sapiens OX=9606 GN=ARHGEF7 PE=1 SV=2	Q8N4Q1
28.2096462249756	28.2014904022217	28.3642768859863	28.3986434936523	28.342529296875	Q14157	Q14157		Ubiquitin-associated protein 2-like	UBAP2L	2133	Ubiquitin-associated protein 2-like OS=Homo sapiens OX=9606 GN=UBAP2L PE=1 SV=2	Q8N543
28.0852718353271	27.9897766113281	28.0199851989746	27.9370250701904	28.0441131591797	Q14195	Q14195		Dihydropyrimidinase-related protein 3	DPYSL3	2141	Dihydropyrimidinase-related protein 3 OS=Homo sapiens OX=9606 GN=DPYSL3 PE=1 SV=1	Q8N6T3
27.0894203186035	26.1612720489502	26.7686290740967	27.3199310302734	27.101993560791	Q14203	Q14203		Dynactin subunit 1	DCTN1	2142	Dynactin subunit 1 OS=Homo sapiens OX=9606 GN=DCTN1 PE=1 SV=3	Q8N7H5
28.433126449585	28.5298442840576	28.7198619842529	28.4872703552246	28.649040222168	Q14232	Q14232		Translation initiation factor eIF-2B subunit alpha	EIF2B1	2144	Translation initiation factor eIF2B subunit alpha OS=Homo sapiens OX=9606 GN=EIF2B1 PE=1 SV=1	Q8N8N7
27.8861141204834	27.9106216430664	27.9464263916016	27.7664184570313	28.1334972381592	Q14240	Q14240		Eukaryotic initiation factor 4A-II;Eukaryotic initiation factor 4A-II, N-terminally processed	EIF4A2	2145	Eukaryotic initiation factor 4A-II OS=Homo sapiens OX=9606 GN=EIF4A2 PE=1 SV=2	Q8N8S7
27.1973247528076	27.2278423309326	27.0048542022705	27.1648044586182	27.4478206634521	Q14241	Q14241		Transcription elongation factor B polypeptide 3	TCEB3	2146	Elongin-A OS=Homo sapiens OX=9606 GN=ELOA PE=1 SV=3	Q8N9N8
29.945728302002	29.6400833129883	29.6643981933594	30.0182361602783	29.8893241882324	Q14247	Q14247		Src substrate cortactin	CTTN	2147	Src substrate cortactin OS=Homo sapiens OX=9606 GN=CTTN PE=1 SV=2	Q8N9T8
NaN	27.3611850738525	NaN	27.1689224243164	26.6800289154053	Q14257	Q14257		Reticulocalbin-2	RCN2	2148	Reticulocalbin-2 OS=Homo sapiens OX=9606 GN=RCN2 PE=1 SV=1	Q8NBF2
27.5298442840576	27.4481353759766	27.6770076751709	27.9847888946533	27.737377166748	Q14320;Q9Y247	Q14320		Protein FAM50A	FAM50A	2151	Protein FAM50A OS=Homo sapiens OX=9606 GN=FAM50A PE=1 SV=2	Q8NBS9
25.9527587890625	26.321891784668	26.1944332122803	26.6346416473389	25.6021537780762	Q14393	Q14393		Growth arrest-specific protein 6	GAS6	2154	Growth arrest-specific protein 6 OS=Homo sapiens OX=9606 GN=GAS6 PE=1 SV=3	Q8NC96
28.367654800415	28.7578620910645	28.4368648529053	28.9011859893799	28.503927230835	Q14444	Q14444		Caprin-1	CAPRIN1	2155	Caprin-1 OS=Homo sapiens OX=9606 GN=CAPRIN1 PE=1 SV=2	Q8NCC3
26.6314525604248	26.7201232910156	26.9126224517822	26.2635955810547	25.6148166656494	Q14517	Q14517		Protocadherin Fat 1;Protocadherin Fat 1, nuclear form	FAT1	2157	Protocadherin Fat 1 OS=Homo sapiens OX=9606 GN=FAT1 PE=1 SV=2	Q8NCH0
27.0697898864746	27.9441375732422	27.377742767334	26.9098777770996	NaN	Q14520	Q14520		Hyaluronan-binding protein 2;Hyaluronan-binding protein 2 50 kDa heavy chain;Hyaluronan-binding protein 2 50 kDa heavy chain alternate form;Hyaluronan-binding protein 2 27 kDa light chain;Hyaluronan-binding protein 2 27 kDa light chain alternate form	HABP2	2158	Hyaluronan-binding protein 2 OS=Homo sapiens OX=9606 GN=HABP2 PE=1 SV=1	Q8NCN5
NaN	25.0291786193848	25.1059341430664	25.1454982757568	24.6729278564453	Q14562	Q14562		ATP-dependent RNA helicase DHX8	DHX8	2160	ATP-dependent RNA helicase DHX8 OS=Homo sapiens OX=9606 GN=DHX8 PE=1 SV=1	Q8NCW5
27.8875675201416	27.9627876281738	27.9445285797119	27.942403793335	27.633810043335	Q14563	Q14563		Semaphorin-3A	SEMA3A	2161	Semaphorin-3A OS=Homo sapiens OX=9606 GN=SEMA3A PE=1 SV=1	Q8NDH3
27.5181083679199	27.3536338806152	27.3912467956543	27.3975429534912	27.5412635803223	Q14566	Q14566		DNA replication licensing factor MCM6	MCM6	2162	DNA replication licensing factor MCM6 OS=Homo sapiens OX=9606 GN=MCM6 PE=1 SV=1	Q8NE71
28.0111598968506	28.5298824310303	28.4964809417725	28.8131713867188	27.4043006896973	Q14627	Q14627		Interleukin-13 receptor subunit alpha-2	IL13RA2	2164	Interleukin-13 receptor subunit alpha-2 OS=Homo sapiens OX=9606 GN=IL13RA2 PE=1 SV=1	Q8NF91
26.6152648925781	26.1596565246582	26.5580520629883	26.7750492095947	26.3646106719971	Q14651	Q14651		Plastin-1	PLS1	2165	Plastin-1 OS=Homo sapiens OX=9606 GN=PLS1 PE=1 SV=2	Q8NFC6
27.411994934082	27.3366241455078	27.4247035980225	27.63796043396	27.7534694671631	Q14677	Q14677		Clathrin interactor 1	CLINT1	2171	Clathrin interactor 1 OS=Homo sapiens OX=9606 GN=CLINT1 PE=1 SV=1	Q8NFL0
27.6128768920898	27.9099349975586	27.7366027832031	27.7369899749756	27.9024791717529	Q14694	Q14694		Ubiquitin carboxyl-terminal hydrolase 10	USP10	2175	Ubiquitin carboxyl-terminal hydrolase 10 OS=Homo sapiens OX=9606 GN=USP10 PE=1 SV=2	Q8NFQ8
28.3278732299805	28.1907939910889	27.8368358612061	27.8905849456787	28.4111461639404	Q14696	Q14696		LDLR chaperone MESD	MESDC2	2176	LRP chaperone MESD OS=Homo sapiens OX=9606 GN=MESD PE=1 SV=2	Q8NFZ4
30.225959777832	30.2510147094727	30.0309162139893	30.2212409973145	30.52121925354	Q14697	Q14697		Neutral alpha-glucosidase AB	GANAB	2177	Neutral alpha-glucosidase AB OS=Homo sapiens OX=9606 GN=GANAB PE=1 SV=3	Q8NFZ8
26.8374977111816	26.9822883605957	27.2242584228516	27.0728588104248	27.0755138397217	Q14703	Q14703		Membrane-bound transcription factor site-1 protease	MBTPS1	2179	Membrane-bound transcription factor site-1 protease OS=Homo sapiens OX=9606 GN=MBTPS1 PE=1 SV=1	Q8NHP8
27.9644966125488	27.9823970794678	27.7800045013428	28.0701465606689	28.018871307373	Q14764	Q14764		Major vault protein	MVP	2182	Major vault protein OS=Homo sapiens OX=9606 GN=MVP PE=1 SV=4	Q8TAF3
26.8171424865723	27.2379035949707	27.1331043243408	26.9020767211914	26.7231216430664	Q14789;REV__Q8N884;Q9NZW5	Q14789		Golgin subfamily B member 1	GOLGB1	2185	Golgin subfamily B member 1 OS=Homo sapiens OX=9606 GN=GOLGB1 PE=1 SV=2	Q8TAT6
28.3344955444336	28.5188217163086	28.633186340332	28.6067142486572	28.7070465087891	Q14839;Q8TDI0;Q12873	Q14839		Chromodomain-helicase-DNA-binding protein 4	CHD4	2188	Chromodomain-helicase-DNA-binding protein 4 OS=Homo sapiens OX=9606 GN=CHD4 PE=1 SV=2	Q8TCD5
29.1128692626953	28.9391288757324	28.7246189117432	28.9732551574707	29.089319229126	Q14847	Q14847		LIM and SH3 domain protein 1	LASP1	2189	LIM and SH3 domain protein 1 OS=Homo sapiens OX=9606 GN=LASP1 PE=1 SV=2	Q8TDQ7
NaN	25.7291011810303	26.0754108428955	26.0163135528564	NaN	Q14914	Q14914		Prostaglandin reductase 1	PTGR1	2190	Prostaglandin reductase 1 OS=Homo sapiens OX=9606 GN=PTGR1 PE=1 SV=2	Q8TEA8
27.8770713806152	27.5202083587646	27.5854892730713	27.8879165649414	27.6037826538086	Q14919	Q14919		Dr1-associated corepressor	DRAP1	2191	Dr1-associated corepressor OS=Homo sapiens OX=9606 GN=DRAP1 PE=1 SV=3	Q8TEQ6
25.4911518096924	25.8259506225586	25.8016624450684	25.9589881896973	26.4309844970703	Q14956	Q14956		Transmembrane glycoprotein NMB	GPNMB	2192	Transmembrane glycoprotein NMB OS=Homo sapiens OX=9606 GN=GPNMB PE=1 SV=2	Q8TEX9
30.4113483428955	30.3533172607422	30.3449859619141	30.330099105835	30.5143699645996	Q14974	Q14974		Importin subunit beta-1	KPNB1	2194	Importin subunit beta-1 OS=Homo sapiens OX=9606 GN=KPNB1 PE=1 SV=2	Q8WUD4
30.6232242584229	30.3171081542969	30.4454936981201	30.5327816009521	30.4533653259277	Q14978	Q14978		Nucleolar and coiled-body phosphoprotein 1	NOLC1	2195	Nucleolar and coiled-body phosphoprotein 1 OS=Homo sapiens OX=9606 GN=NOLC1 PE=1 SV=2	Q8WUM4
29.2016067504883	29.0506649017334	29.0598468780518	29.1368980407715	28.435791015625	Q14980	Q14980		Nuclear mitotic apparatus protein 1	NUMA1	2196	Nuclear mitotic apparatus protein 1 OS=Homo sapiens OX=9606 GN=NUMA1 PE=1 SV=2	Q8WVC0
27.0815181732178	28.0304431915283	27.7791900634766	28.3724384307861	26.4133033752441	Q14993	Q14993		Collagen alpha-1(XIX) chain	COL19A1	2197	Collagen alpha-1(XIX) chain OS=Homo sapiens OX=9606 GN=COL19A1 PE=1 SV=3	Q8WVM8
26.7896747589111	26.8115196228027	26.8364143371582	27.0800952911377	27.139949798584	Q14CX7	Q14CX7		N-alpha-acetyltransferase 25, NatB auxiliary subunit	NAA25	2200	N-alpha-acetyltransferase 25, NatB auxiliary subunit OS=Homo sapiens OX=9606 GN=NAA25 PE=1 SV=1	Q8WVQ1
25.9877834320068	26.0129508972168	26.2796764373779	26.1452655792236	25.8371353149414	Q15007	Q15007		Pre-mRNA-splicing regulator WTAP	WTAP	2201	Pre-mRNA-splicing regulator WTAP OS=Homo sapiens OX=9606 GN=WTAP PE=1 SV=2	Q8WVY7
27.593132019043	27.6664142608643	27.7405967712402	27.580249786377	27.3952560424805	Q15008	Q15008		26S proteasome non-ATPase regulatory subunit 6	PSMD6	2202	26S proteasome non-ATPase regulatory subunit 6 OS=Homo sapiens OX=9606 GN=PSMD6 PE=1 SV=1	Q8WW12
28.7061576843262	28.9198837280273	28.9965267181396	28.923770904541	28.4573249816895	Q15019	Q15019		Septin-2	SEPT2	2204	Septin-2 OS=Homo sapiens OX=9606 GN=SEPTIN2 PE=1 SV=1	Q8WW59
27.5027141571045	27.6478042602539	27.7212333679199	27.7361507415771	27.5214824676514	Q15024	Q15024		Exosome complex component RRP42	EXOSC7	2206	Exosome complex component RRP42 OS=Homo sapiens OX=9606 GN=EXOSC7 PE=1 SV=3	Q8WWM7
28.8611526489258	28.9718036651611	29.1339626312256	29.0708122253418	28.859582901001	Q15029	Q15029		116 kDa U5 small nuclear ribonucleoprotein component	EFTUD2	2209	116 kDa U5 small nuclear ribonucleoprotein component OS=Homo sapiens OX=9606 GN=EFTUD2 PE=1 SV=1	Q8WX92
29.1888389587402	29.3700695037842	29.4434795379639	29.5010833740234	29.3644237518311	Q15046	Q15046		Lysine--tRNA ligase	KARS	2212	Lysine--tRNA ligase OS=Homo sapiens OX=9606 GN=KARS1 PE=1 SV=3	Q8WXF1
27.8447570800781	28.0971279144287	27.8168983459473	27.8446369171143	27.9115943908691	Q15056	Q15056		Eukaryotic translation initiation factor 4H	EIF4H	2214	Eukaryotic translation initiation factor 4H OS=Homo sapiens OX=9606 GN=EIF4H PE=1 SV=5	Q8WXX5
26.8073482513428	27.4722785949707	27.4897594451904	27.3693618774414	27.0331764221191	Q15061	Q15061		WD repeat-containing protein 43	WDR43	2216	WD repeat-containing protein 43 OS=Homo sapiens OX=9606 GN=WDR43 PE=1 SV=3	Q8WY21
25.2514762878418	NaN	24.348611831665	21.8729763031006	23.0374145507813	Q15063	Q15063		Periostin	POSTN	2217	Periostin OS=Homo sapiens OX=9606 GN=POSTN PE=1 SV=2	Q8WZ42
28.3745956420898	28.3202323913574	28.1840915679932	28.5746307373047	28.0814685821533	Q15075	Q15075		Early endosome antigen 1	EEA1	2218	Early endosome antigen 1 OS=Homo sapiens OX=9606 GN=EEA1 PE=1 SV=2	Q8WZA0
31.1705112457275	30.9541435241699	30.8371810913086	30.9537982940674	30.9509506225586	Q15084	Q15084		Protein disulfide-isomerase A6	PDIA6	2219	Protein disulfide-isomerase A6 OS=Homo sapiens OX=9606 GN=PDIA6 PE=1 SV=1	Q8WZA1
28.6323890686035	28.6506500244141	28.5635089874268	28.4001922607422	28.7585620880127	Q15102	Q15102		Platelet-activating factor acetylhydrolase IB subunit gamma	PAFAH1B3	2220	Platelet-activating factor acetylhydrolase IB subunit alpha1 OS=Homo sapiens OX=9606 GN=PAFAH1B3 PE=1 SV=1	Q8WZA9
34.4086303710938	33.8053970336914	33.8774681091309	33.8533172607422	33.8382720947266	Q15113	Q15113		Procollagen C-endopeptidase enhancer 1	PCOLCE	2221	Procollagen C-endopeptidase enhancer 1 OS=Homo sapiens OX=9606 GN=PCOLCE PE=1 SV=2	Q92466
26.9857654571533	26.0579433441162	26.6892585754395	26.5706996917725	27.0614700317383	Q15121	Q15121		Astrocytic phosphoprotein PEA-15	PEA15	2222	Astrocytic phosphoprotein PEA-15 OS=Homo sapiens OX=9606 GN=PEA15 PE=1 SV=2	Q92499
29.2703723907471	29.2740650177002	29.1859359741211	29.2304553985596	29.0838279724121	Q15149	Q15149		Plectin	PLEC	2224	Plectin OS=Homo sapiens OX=9606 GN=PLEC PE=1 SV=3	Q92520
29.4773635864258	29.3827171325684	29.3341121673584	29.4395027160645	29.6575145721436	Q15181	Q15181		Inorganic pyrophosphatase	PPA1	2227	Inorganic pyrophosphatase OS=Homo sapiens OX=9606 GN=PPA1 PE=1 SV=2	Q92530
28.1442356109619	28.1314373016357	28.0055503845215	28.3974208831787	28.4414234161377	Q15185	Q15185		Prostaglandin E synthase 3	PTGES3	2228	Prostaglandin E synthase 3 OS=Homo sapiens OX=9606 GN=PTGES3 PE=1 SV=1	Q92597
27.1494770050049	27.5227546691895	27.4405517578125	NaN	27.5697154998779	Q15223	Q15223		Nectin-1	PVRL1	2229	Nectin-1 OS=Homo sapiens OX=9606 GN=NECTIN1 PE=1 SV=3	Q92598
28.6236267089844	28.7074756622314	28.7441310882568	28.7464714050293	28.39284324646	Q15233	Q15233		Non-POU domain-containing octamer-binding protein	NONO	2230	Non-POU domain-containing octamer-binding protein OS=Homo sapiens OX=9606 GN=NONO PE=1 SV=4	Q92599
29.3194141387939	29.5214252471924	29.5529613494873	29.4878063201904	29.7109603881836	Q15257	Q15257		Serine/threonine-protein phosphatase 2A activator	PPP2R4	2231	Serine/threonine-protein phosphatase 2A activator OS=Homo sapiens OX=9606 GN=PTPA PE=1 SV=3	Q92688
26.3527069091797	26.7328567504883	26.6430625915527	26.3333187103271	26.575366973877	Q15262	Q15262		Receptor-type tyrosine-protein phosphatase kappa	PTPRK	2232	Receptor-type tyrosine-protein phosphatase kappa OS=Homo sapiens OX=9606 GN=PTPRK PE=1 SV=2	Q92696
29.2265110015869	29.2514209747314	29.1953315734863	29.328987121582	29.3843250274658	Q15293	Q15293		Reticulocalbin-1	RCN1	2238	Reticulocalbin-1 OS=Homo sapiens OX=9606 GN=RCN1 PE=1 SV=1	Q92734
30.5620174407959	30.4148807525635	30.5511474609375	30.6356449127197	30.6039047241211	Q15365;P57723	Q15365		Poly(rC)-binding protein 1	PCBP1	2239	Poly(rC)-binding protein 1 OS=Homo sapiens OX=9606 GN=PCBP1 PE=1 SV=2	Q92743
29.4499073028564	29.437816619873	29.4803142547607	29.4300785064697	29.5752086639404	Q15366	Q15366		Poly(rC)-binding protein 2	PCBP2	2240	Poly(rC)-binding protein 2 OS=Homo sapiens OX=9606 GN=PCBP2 PE=1 SV=1	Q92747
28.2024707794189	28.2370834350586	28.1978874206543	28.1471996307373	28.3253879547119	Q15369	Q15369		Transcription elongation factor B polypeptide 1	TCEB1	2241	Elongin-C OS=Homo sapiens OX=9606 GN=ELOC PE=1 SV=1	Q92769
28.2314167022705	28.0441131591797	28.2228775024414	28.2502918243408	28.4408283233643	Q15370	Q15370		Transcription elongation factor B polypeptide 2	TCEB2	2242	Elongin-B OS=Homo sapiens OX=9606 GN=ELOB PE=1 SV=1	Q92783
27.4744453430176	27.5798187255859	27.5505409240723	27.5100536346436	27.5542068481445	Q15375;Q5JZY3	Q15375		Ephrin type-A receptor 7	EPHA7	2243	Ephrin type-A receptor 7 OS=Homo sapiens OX=9606 GN=EPHA7 PE=1 SV=3	Q92785
28.8929595947266	28.903112411499	28.7947025299072	28.9499626159668	28.5027904510498	Q15393	Q15393		Splicing factor 3B subunit 3	SF3B3	2246	Splicing factor 3B subunit 3 OS=Homo sapiens OX=9606 GN=SF3B3 PE=1 SV=4	Q92797
27.9761257171631	28.1919231414795	28.025541305542	28.0782127380371	28.0605430603027	Q15404	Q15404		Ras suppressor protein 1	RSU1	2247	Ras suppressor protein 1 OS=Homo sapiens OX=9606 GN=RSU1 PE=1 SV=3	Q92820
27.1565341949463	26.9538249969482	NaN	27.4701061248779	27.2421817779541	Q15417	Q15417		Calponin-3	CNN3	2248	Calponin-3 OS=Homo sapiens OX=9606 GN=CNN3 PE=1 SV=1	Q92841
29.541633605957	29.527702331543	29.4055995941162	29.6350040435791	29.6840324401855	Q15424	Q15424		Scaffold attachment factor B1	SAFB	2249	Scaffold attachment factor B1 OS=Homo sapiens OX=9606 GN=SAFB PE=1 SV=4	Q92859
29.5299739837646	29.4359512329102	29.3390064239502	29.6066436767578	29.1970901489258	Q15427	Q15427		Splicing factor 3B subunit 4	SF3B4	2250	Splicing factor 3B subunit 4 OS=Homo sapiens OX=9606 GN=SF3B4 PE=1 SV=1	Q92882
28.7209072113037	29.0115337371826	29.0956954956055	29.0892181396484	28.4042186737061	Q15428	Q15428		Splicing factor 3A subunit 2	SF3A2	2251	Splicing factor 3A subunit 2 OS=Homo sapiens OX=9606 GN=SF3A2 PE=1 SV=2	Q92888
27.5993194580078	27.4388084411621	27.4411067962646	27.31276512146	27.4899120330811	Q15435	Q15435		Protein phosphatase 1 regulatory subunit 7	PPP1R7	2252	Protein phosphatase 1 regulatory subunit 7 OS=Homo sapiens OX=9606 GN=PPP1R7 PE=1 SV=1	Q92890
26.6653289794922	27.5235023498535	27.360933303833	27.8103561401367	24.7661285400391	Q15436	Q15436		Protein transport protein Sec23A	SEC23A	2253	Protein transport protein Sec23A OS=Homo sapiens OX=9606 GN=SEC23A PE=1 SV=2	Q92896
27.1085891723633	27.5889949798584	27.2517833709717	27.0003471374512	26.38037109375	Q15437	Q15437		Protein transport protein Sec23B	SEC23B	2254	Protein transport protein Sec23B OS=Homo sapiens OX=9606 GN=SEC23B PE=1 SV=2	Q92905
29.4269638061523	29.4967460632324	29.3746776580811	29.4175796508789	29.0883846282959	Q15459	Q15459		Splicing factor 3A subunit 1	SF3A1	2255	Splicing factor 3A subunit 1 OS=Homo sapiens OX=9606 GN=SF3A1 PE=1 SV=1	Q92922
30.0192966461182	29.6441135406494	29.3940086364746	30.237060546875	29.214864730835	Q15582	Q15582		Transforming growth factor-beta-induced protein ig-h3	TGFBI	2260	Transforming growth factor-beta-induced protein ig-h3 OS=Homo sapiens OX=9606 GN=TGFBI PE=1 SV=1	Q92945
26.7840671539307	26.3643112182617	26.4461479187012	26.8627796173096	27.0056037902832	Q15599	Q15599		Na(+)/H(+) exchange regulatory cofactor NHE-RF2	SLC9A3R2	2261	Na(+)/H(+) exchange regulatory cofactor NHE-RF2 OS=Homo sapiens OX=9606 GN=NHERF2 PE=1 SV=2	Q92954
28.0747470855713	28.2093677520752	28.2289886474609	28.3679046630859	28.3467178344727	Q15631	Q15631		Translin	TSN	2263	Translin OS=Homo sapiens OX=9606 GN=TSN PE=1 SV=1	Q92973
29.4588298797607	29.4935626983643	29.302583694458	29.6954956054688	29.6305503845215	Q15637	Q15637		Splicing factor 1	SF1	2264	Splicing factor 1 OS=Homo sapiens OX=9606 GN=SF1 PE=1 SV=4	Q93009
26.6893920898438	26.425760269165	26.5530338287354	26.5623378753662	26.5599918365479	Q15642	Q15642		Cdc42-interacting protein 4	TRIP10	2265	Cdc42-interacting protein 4 OS=Homo sapiens OX=9606 GN=TRIP10 PE=1 SV=3	Q93034
26.9144477844238	26.8693828582764	NaN	NaN	27.1418018341064	Q15650	Q15650		Activating signal cointegrator 1	TRIP4	2268	Activating signal cointegrator 1 OS=Homo sapiens OX=9606 GN=TRIP4 PE=1 SV=4	Q93063
28.7888336181641	28.822380065918	28.7323722839355	28.9423198699951	28.915901184082	Q15691	Q15691		Microtubule-associated protein RP/EB family member 1	MAPRE1	2270	Microtubule-associated protein RP/EB family member 1 OS=Homo sapiens OX=9606 GN=MAPRE1 PE=1 SV=3	Q969H8
NaN	28.0181827545166	27.902307510376	27.9351139068604	28.3475646972656	Q15714	Q15714		TSC22 domain family protein 1	TSC22D1	2271	TSC22 domain family protein 1 OS=Homo sapiens OX=9606 GN=TSC22D1 PE=1 SV=3	Q969P0
29.1049957275391	29.1871643066406	28.9572620391846	28.9388198852539	29.0017967224121	Q15717;P26378	Q15717		ELAV-like protein 1	ELAVL1	2272	ELAV-like protein 1 OS=Homo sapiens OX=9606 GN=ELAVL1 PE=1 SV=2	Q969S3
25.911434173584	25.6320915222168	25.6878719329834	25.8275489807129	25.6813716888428	Q15813	Q15813		Tubulin-specific chaperone E	TBCE	2279	Tubulin-specific chaperone E OS=Homo sapiens OX=9606 GN=TBCE PE=1 SV=1	Q96A49
31.2410449981689	31.1044330596924	31.1253395080566	30.980396270752	30.9967155456543	Q15843	Q15843		NEDD8	NEDD8	2284	NEDD8 OS=Homo sapiens OX=9606 GN=NEDD8 PE=1 SV=1	Q96AC1
29.8673667907715	30.0288105010986	30.1241073608398	30.0004806518555	30.0681743621826	Q15904	Q15904		V-type proton ATPase subunit S1	ATP6AP1	2285	V-type proton ATPase subunit S1 OS=Homo sapiens OX=9606 GN=ATP6AP1 PE=1 SV=2	Q96AE4
28.1190204620361	27.8946952819824	28.1208992004395	28.1972770690918	28.2297687530518	Q15907;P62491;P57735	Q15907;P62491		Ras-related protein Rab-11B;Ras-related protein Rab-11A	RAB11B;RAB11A	2286	Ras-related protein Rab-11B OS=Homo sapiens OX=9606 GN=RAB11B PE=1 SV=4;Ras-related protein Rab-11A OS=Homo sapiens OX=9606 GN=RAB11A PE=1 SV=3	Q96AG4
28.7220478057861	28.8681468963623	28.8185157775879	28.7585620880127	28.5602321624756	Q15942	Q15942		Zyxin	ZYX	2287	Zyxin OS=Homo sapiens OX=9606 GN=ZYX PE=1 SV=1	Q96AT9
28.7934627532959	28.8906440734863	28.7465038299561	29.0123062133789	28.5973663330078	Q16181;Q6ZU15	Q16181		Septin-7	SEPT7	2288	Septin-7 OS=Homo sapiens OX=9606 GN=SEPTIN7 PE=1 SV=2	Q96AY3
NaN	NaN	27.0130786895752	26.9470386505127	26.9516048431396	Q16186	Q16186		Proteasomal ubiquitin receptor ADRM1	ADRM1	2289	Proteasomal ubiquitin receptor ADRM1 OS=Homo sapiens OX=9606 GN=ADRM1 PE=1 SV=2	Q96AZ6
28.6292667388916	28.2003211975098	28.2744884490967	28.4734001159668	28.6533851623535	Q16222	Q16222		UDP-N-acetylhexosamine pyrophosphorylase;UDP-N-acetylgalactosamine pyrophosphorylase;UDP-N-acetylglucosamine pyrophosphorylase	UAP1	2291	UDP-N-acetylhexosamine pyrophosphorylase OS=Homo sapiens OX=9606 GN=UAP1 PE=1 SV=3	Q96B26
26.4371585845947	27.3082580566406	27.2539482116699	27.0957717895508	26.4660816192627	Q16270	Q16270		Insulin-like growth factor-binding protein 7	IGFBP7	2292	Insulin-like growth factor-binding protein 7 OS=Homo sapiens OX=9606 GN=IGFBP7 PE=1 SV=1	Q96B97
31.798152923584	32.1304740905762	32.2204055786133	31.9814510345459	30.9673290252686	Q16363	Q16363		Laminin subunit alpha-4	LAMA4	2293	Laminin subunit alpha-4 OS=Homo sapiens OX=9606 GN=LAMA4 PE=1 SV=4	Q96BJ3
27.2050838470459	27.7014064788818	27.815128326416	27.3928031921387	27.4133682250977	Q16401	Q16401		26S proteasome non-ATPase regulatory subunit 5	PSMD5	2295	26S proteasome non-ATPase regulatory subunit 5 OS=Homo sapiens OX=9606 GN=PSMD5 PE=1 SV=3	Q96BW5
29.8444137573242	29.8705005645752	29.8906726837158	29.8857498168945	29.8392696380615	Q16531	Q16531		DNA damage-binding protein 1	DDB1	2298	DNA damage-binding protein 1 OS=Homo sapiens OX=9606 GN=DDB1 PE=1 SV=1	Q96C19
30.5037956237793	30.5516052246094	30.5761451721191	30.574161529541	30.5868301391602	Q16543	Q16543		Hsp90 co-chaperone Cdc37;Hsp90 co-chaperone Cdc37, N-terminally processed	CDC37	2300	Hsp90 co-chaperone Cdc37 OS=Homo sapiens OX=9606 GN=CDC37 PE=1 SV=1	Q96C86
29.043643951416	29.2207336425781	29.1612529754639	29.2985248565674	28.9403057098389	Q16555;Q14194	Q16555		Dihydropyrimidinase-related protein 2	DPYSL2	2301	Dihydropyrimidinase-related protein 2 OS=Homo sapiens OX=9606 GN=DPYSL2 PE=1 SV=1	Q96C90
29.3159847259521	29.3504333496094	29.4482536315918	29.3456611633301	29.0093193054199	Q16576	Q16576		Histone-binding protein RBBP7	RBBP7	2303	Histone-binding protein RBBP7 OS=Homo sapiens OX=9606 GN=RBBP7 PE=1 SV=1	Q96CG8
28.1325168609619	28.4746780395508	28.6141777038574	28.8889617919922	27.9643306732178	Q16610	Q16610		Extracellular matrix protein 1	ECM1	2305	Extracellular matrix protein 1 OS=Homo sapiens OX=9606 GN=ECM1 PE=1 SV=2	Q96CN7
27.4255046844482	27.5128440856934	27.2543087005615	27.3395156860352	27.1221828460693	Q16630	Q16630		Cleavage and polyadenylation specificity factor subunit 6	CPSF6	2307	Cleavage and polyadenylation specificity factor subunit 6 OS=Homo sapiens OX=9606 GN=CPSF6 PE=1 SV=2	Q96CP2
27.5242500305176	27.370943069458	27.1812992095947	27.3624401092529	27.6851196289063	Q16643	Q16643		Drebrin	DBN1	2309	Drebrin OS=Homo sapiens OX=9606 GN=DBN1 PE=1 SV=4	Q96CT7
31.2691898345947	31.0632972717285	31.162130355835	31.0897369384766	31.33740234375	Q16658	Q16658		Fascin	FSCN1	2310	Fascin OS=Homo sapiens OX=9606 GN=FSCN1 PE=1 SV=3	Q96CW1
33.1836128234863	33.2563133239746	33.0722541809082	33.101806640625	33.2830581665039	Q16674	Q16674		Melanoma-derived growth regulatory protein	MIA	2312	Melanoma-derived growth regulatory protein OS=Homo sapiens OX=9606 GN=MIA PE=1 SV=1	Q96DB5
28.7457656860352	29.2476463317871	29.2872276306152	29.2097396850586	29.2145175933838	Q16719	Q16719		Kynureninase	KYNU	2316	Kynureninase OS=Homo sapiens OX=9606 GN=KYNU PE=1 SV=1	Q96DG6
29.2595920562744	29.5533084869385	29.7060089111328	29.6626167297363	29.4892425537109	Q16769	Q16769		Glutaminyl-peptide cyclotransferase	QPCT	2319	Glutaminyl-peptide cyclotransferase OS=Homo sapiens OX=9606 GN=QPCT PE=1 SV=1	Q96EK6
27.826810836792	27.5951271057129	27.4606094360352	28.0666103363037	28.0519104003906	Q16775	Q16775		Hydroxyacylglutathione hydrolase, mitochondrial	HAGH	2322	Hydroxyacylglutathione hydrolase, mitochondrial OS=Homo sapiens OX=9606 GN=HAGH PE=1 SV=2	Q96ER3
33.5610389709473	33.4050216674805	33.4423332214355	33.3876647949219	33.6635246276855	Q16777;Q6FI13	Q16777;Q6FI13		Histone H2A type 2-C;Histone H2A type 2-A	HIST2H2AC;HIST2H2AA3	2323	Histone H2A type 2-C OS=Homo sapiens OX=9606 GN=H2AC20 PE=1 SV=4;Histone H2A type 2-A OS=Homo sapiens OX=9606 GN=H2AC18 PE=1 SV=3	Q96EY5
30.2117595672607	29.6927700042725	29.749095916748	29.6686973571777	30.4764366149902	Q16790	Q16790		Carbonic anhydrase 9	CA9	2324	Carbonic anhydrase 9 OS=Homo sapiens OX=9606 GN=CA9 PE=1 SV=2	Q96F86
27.8790016174316	27.9250164031982	28.0190315246582	27.7732906341553	27.9434661865234	Q16836	Q16836		Hydroxyacyl-coenzyme A dehydrogenase, mitochondrial	HADH	2328	Hydroxyacyl-coenzyme A dehydrogenase, mitochondrial OS=Homo sapiens OX=9606 GN=HADH PE=1 SV=3	Q96FJ0
28.6980972290039	28.6675300598145	28.6560134887695	28.7021999359131	28.6813373565674	Q16851	Q16851		UTP--glucose-1-phosphate uridylyltransferase	UGP2	2329	UTP--glucose-1-phosphate uridylyltransferase OS=Homo sapiens OX=9606 GN=UGP2 PE=1 SV=5	Q96FJ2
29.9708995819092	30.2619247436523	30.1696147918701	30.0002117156982	30.2181262969971	Q16881	Q16881		Thioredoxin reductase 1, cytoplasmic	TXNRD1	2331	Thioredoxin reductase 1, cytoplasmic OS=Homo sapiens OX=9606 GN=TXNRD1 PE=1 SV=3	Q96FV2
29.8012390136719	29.2896480560303	29.1128444671631	29.4995059967041	29.2440433502197	Q16891	Q16891		MICOS complex subunit MIC60	IMMT	2333	MICOS complex subunit MIC60 OS=Homo sapiens OX=9606 GN=IMMT PE=1 SV=1	Q96FW1
28.4095687866211	27.8646106719971	27.7463760375977	27.7516841888428	28.1098346710205	Q1KMD3	Q1KMD3		Heterogeneous nuclear ribonucleoprotein U-like protein 2	HNRNPUL2	2335	Heterogeneous nuclear ribonucleoprotein U-like protein 2 OS=Homo sapiens OX=9606 GN=HNRNPUL2 PE=1 SV=1	Q96G03
26.65212059021	26.6423759460449	26.6175079345703	27.029390335083	26.6332569122314	Q24JP5	Q24JP5		Transmembrane protein 132A	TMEM132A	2336	Transmembrane protein 132A OS=Homo sapiens OX=9606 GN=TMEM132A PE=1 SV=1	Q96GD0
26.8207988739014	26.7255935668945	26.7013397216797	27.0475997924805	26.7390518188477	Q29RF7	Q29RF7		Sister chromatid cohesion protein PDS5 homolog A	PDS5A	2339	Sister chromatid cohesion protein PDS5 homolog A OS=Homo sapiens OX=9606 GN=PDS5A PE=1 SV=1	Q96GG9
27.0428085327148	27.0062446594238	27.0634250640869	26.9074745178223	26.974760055542	Q2TAA2	Q2TAA2		Isoamyl acetate-hydrolyzing esterase 1 homolog	IAH1	2343	Isoamyl acetate-hydrolyzing esterase 1 homolog OS=Homo sapiens OX=9606 GN=IAH1 PE=1 SV=1	Q96GQ7
27.6156158447266	27.4609203338623	27.6231727600098	27.939884185791	27.0583763122559	Q2TAY7	Q2TAY7		WD40 repeat-containing protein SMU1;WD40 repeat-containing protein SMU1, N-terminally processed	SMU1	2345	WD40 repeat-containing protein SMU1 OS=Homo sapiens OX=9606 GN=SMU1 PE=1 SV=2	Q96GU1
27.6454010009766	27.0085983276367	27.1241569519043	27.870325088501	27.9965267181396	Q32MZ4	Q32MZ4		Leucine-rich repeat flightless-interacting protein 1	LRRFIP1	2348	Leucine-rich repeat flightless-interacting protein 1 OS=Homo sapiens OX=9606 GN=LRRFIP1 PE=1 SV=2	Q96GX9
25.8905048370361	26.1720733642578	26.1297283172607	26.6478729248047	24.7562351226807	Q32P28;Q8IVL5	Q32P28		Prolyl 3-hydroxylase 1	LEPRE1	2349	Prolyl 3-hydroxylase 1 OS=Homo sapiens OX=9606 GN=P3H1 PE=1 SV=2	Q96HC4
26.4286212921143	26.2938461303711	26.476037979126	26.3096122741699	25.7982788085938	Q32P44	Q32P44		Echinoderm microtubule-associated protein-like 3	EML3	2350	Echinoderm microtubule-associated protein-like 3 OS=Homo sapiens OX=9606 GN=EML3 PE=1 SV=1	Q96HE7
29.0421047210693	28.9544353485107	29.1310195922852	29.1038951873779	28.498384475708	Q3LXA3	Q3LXA3		Bifunctional ATP-dependent dihydroxyacetone kinase/FAD-AMP lyase (cyclizing);ATP-dependent dihydroxyacetone kinase;FAD-AMP lyase (cyclizing)	DAK	2353	Triokinase/FMN cyclase OS=Homo sapiens OX=9606 GN=TKFC PE=1 SV=2	Q96HY6
27.9281826019287	27.6374778747559	27.5068817138672	27.5341567993164	27.7058944702148	Q3MHD2	Q3MHD2		Protein LSM12 homolog	LSM12	2354	Protein LSM12 OS=Homo sapiens OX=9606 GN=LSM12 PE=1 SV=2	Q96I15
25.9656734466553	NaN	25.906831741333	25.985200881958	25.9950714111328	Q3YEC7	Q3YEC7		Rab-like protein 6	RABL6	2356	Rab-like protein 6 OS=Homo sapiens OX=9606 GN=RABL6 PE=1 SV=2	Q96IU4
27.357666015625	NaN	27.0635280609131	27.2623958587646	27.1393642425537	Q49AR2	Q49AR2		UPF0489 protein C5orf22	C5orf22	2362	UPF0489 protein C5orf22 OS=Homo sapiens OX=9606 GN=C5orf22 PE=1 SV=2	Q96JP9
25.9085502624512	26.3361148834229	26.2201671600342	26.4315586090088	26.3375091552734	Q4G0F5	Q4G0F5		Vacuolar protein sorting-associated protein 26B	VPS26B	2364	Vacuolar protein sorting-associated protein 26B OS=Homo sapiens OX=9606 GN=VPS26B PE=1 SV=2	Q96K17
27.0764312744141	26.9704875946045	26.6200294494629	26.9349460601807	27.225269317627	Q4G0J3	Q4G0J3		La-related protein 7	LARP7	2365	La-related protein 7 OS=Homo sapiens OX=9606 GN=LARP7 PE=1 SV=1	Q96KP4
26.3502979278564	26.6593532562256	26.7999591827393	26.673978805542	26.5036392211914	Q4KMG0	Q4KMG0		Cell adhesion molecule-related/down-regulated by oncogenes	CDON	2368	Cell adhesion molecule-related/down-regulated by oncogenes OS=Homo sapiens OX=9606 GN=CDON PE=1 SV=2	Q96LR5
28.1254386901855	NaN	NaN	28.4197292327881	27.7774353027344	Q4KMP7	Q4KMP7		TBC1 domain family member 10B	TBC1D10B	2369	TBC1 domain family member 10B OS=Homo sapiens OX=9606 GN=TBC1D10B PE=1 SV=3	Q96M27
NaN	26.4046401977539	26.2052516937256	26.0214061737061	25.8216018676758	Q4V328	Q4V328		GRIP1-associated protein 1	GRIPAP1	2372	GRIP1-associated protein 1 OS=Homo sapiens OX=9606 GN=GRIPAP1 PE=1 SV=2	Q96MW1
29.069507598877	29.250337600708	29.2841854095459	29.2002277374268	28.7944221496582	Q4VC31	Q4VC31		Coiled-coil domain-containing protein 58	CCDC58	2373	Protein MIX23 OS=Homo sapiens OX=9606 GN=MIX23 PE=1 SV=1	Q96P70
27.9619045257568	27.8521003723145	28.3353900909424	28.2240734100342	28.2716865539551	Q53FA7	Q53FA7		Quinone oxidoreductase PIG3	TP53I3	2377	Quinone oxidoreductase PIG3 OS=Homo sapiens OX=9606 GN=TP53I3 PE=1 SV=2	Q96PZ0
26.0401134490967	25.9769248962402	26.1287860870361	26.4147548675537	26.0564556121826	Q53GS9	Q53GS9		U4/U6.U5 tri-snRNP-associated protein 2	USP39	2380	Ubiquitin carboxyl-terminal hydrolase 39 OS=Homo sapiens OX=9606 GN=USP39 PE=1 SV=2	Q96Q11
27.6662788391113	27.8745517730713	28.0023326873779	27.8992557525635	27.9871215820313	Q53H82	Q53H82		Beta-lactamase-like protein 2	LACTB2	2381	Endoribonuclease LACTB2 OS=Homo sapiens OX=9606 GN=LACTB2 PE=1 SV=2	Q96QC0
25.4069137573242	NaN	25.1057357788086	24.9180698394775	24.698694229126	Q53T59	Q53T59		HCLS1-binding protein 3	HS1BP3	2387	HCLS1-binding protein 3 OS=Homo sapiens OX=9606 GN=HS1BP3 PE=1 SV=1	Q96QR8
31.0925121307373	31.0217475891113	31.1118507385254	31.0727825164795	NaN	Q58FF8	Q58FF8		Putative heat shock protein HSP 90-beta 2	HSP90AB2P	2391	Putative heat shock protein HSP 90-beta 2 OS=Homo sapiens OX=9606 GN=HSP90AB2P PE=1 SV=2	Q96RW7
26.5924911499023	26.4853897094727	26.5159893035889	26.4450588226318	26.5022735595703	Q5EBL4;Q969X0	Q5EBL4		RILP-like protein 1	RILPL1	2394	RILP-like protein 1 OS=Homo sapiens OX=9606 GN=RILPL1 PE=1 SV=1	Q96S86
26.1114768981934	26.2058868408203	26.0479125976563	26.6116123199463	26.3555164337158	Q5H9L2;Q969E4;Q6IPX3	Q5H9L2;Q969E4;Q6IPX3		Transcription elongation factor A protein-like 5;Transcription elongation factor A protein-like 3;Transcription elongation factor A protein-like 6	TCEAL5;TCEAL3;TCEAL6	2398	Transcription elongation factor A protein-like 5 OS=Homo sapiens OX=9606 GN=TCEAL5 PE=1 SV=1;Transcription elongation factor A protein-like 3 OS=Homo sapiens OX=9606 GN=TCEAL3 PE=1 SV=1;Transcription elongation factor A protein-like 6 OS=Homo sapiens OX=96	Q96ST2
27.6662788391113	27.6115417480469	27.0657901763916	27.7645225524902	28.0611610412598	Q5JRA6	Q5JRA6		Melanoma inhibitory activity protein 3	MIA3	2400	Transport and Golgi organization protein 1 homolog OS=Homo sapiens OX=9606 GN=MIA3 PE=1 SV=1	Q96SZ5
26.612174987793	26.2179145812988	26.5408363342285	26.0243473052979	NaN	Q5JS54	Q5JS54		Proteasome assembly chaperone 4	PSMG4	2403	Proteasome assembly chaperone 4 OS=Homo sapiens OX=9606 GN=PSMG4 PE=1 SV=2	Q96TA1
26.2986068725586	26.0617160797119	NaN	NaN	26.6951122283936	Q5JTV8	Q5JTV8		Torsin-1A-interacting protein 1	TOR1AIP1	2407	Torsin-1A-interacting protein 1 OS=Homo sapiens OX=9606 GN=TOR1AIP1 PE=1 SV=2	Q96TC7
26.0091323852539	NaN	25.9684886932373	26.1764183044434	25.5788822174072	Q5JVF3	Q5JVF3		PCI domain-containing protein 2	PCID2	2408	PCI domain-containing protein 2 OS=Homo sapiens OX=9606 GN=PCID2 PE=1 SV=2	Q99417
26.3691120147705	26.2331562042236	26.6065368652344	26.0336799621582	26.2448863983154	Q5RKV6	Q5RKV6		Exosome complex component MTR3	EXOSC6	2416	Exosome complex component MTR3 OS=Homo sapiens OX=9606 GN=EXOSC6 PE=1 SV=1	Q99426
28.2523231506348	NaN	NaN	27.9531593322754	28.7368297576904	Q5SSJ5	Q5SSJ5		Heterochromatin protein 1-binding protein 3	HP1BP3	2417	Heterochromatin protein 1-binding protein 3 OS=Homo sapiens OX=9606 GN=HP1BP3 PE=1 SV=1	Q99436
27.5912799835205	27.0547580718994	27.4725875854492	27.8045825958252	27.7605304718018	Q5SW79;Q96L14	Q5SW79		Centrosomal protein of 170 kDa	CEP170	2418	Centrosomal protein of 170 kDa OS=Homo sapiens OX=9606 GN=CEP170 PE=1 SV=1	Q99459
29.4918823242188	29.8058586120605	29.9762363433838	29.9277591705322	29.431095123291	Q5SZK8	Q5SZK8		FRAS1-related extracellular matrix protein 2	FREM2	2420	FRAS1-related extracellular matrix protein 2 OS=Homo sapiens OX=9606 GN=FREM2 PE=1 SV=3	Q99460
NaN	25.494665145874	25.7804412841797	25.675594329834	25.3783874511719	Q5T0F9	Q5T0F9		Coiled-coil and C2 domain-containing protein 1B	CC2D1B	2422	Coiled-coil and C2 domain-containing protein 1B OS=Homo sapiens OX=9606 GN=CC2D1B PE=1 SV=1	Q99471
NaN	25.5111103057861	24.9370574951172	25.1748561859131	24.7967948913574	Q5T200	Q5T200		Zinc finger CCCH domain-containing protein 13	ZC3H13	2424	Zinc finger CCCH domain-containing protein 13 OS=Homo sapiens OX=9606 GN=ZC3H13 PE=1 SV=1	Q99496
26.9952869415283	27.5834808349609	27.2389068603516	26.6510257720947	27.0607490539551	Q5T3I0	Q5T3I0		G patch domain-containing protein 4	GPATCH4	2426	G patch domain-containing protein 4 OS=Homo sapiens OX=9606 GN=GPATCH4 PE=1 SV=2	Q99497
26.5663356781006	26.3691120147705	26.3034229278564	26.3358421325684	26.1482181549072	Q5T4S7	Q5T4S7		E3 ubiquitin-protein ligase UBR4	UBR4	2428	E3 ubiquitin-protein ligase UBR4 OS=Homo sapiens OX=9606 GN=UBR4 PE=1 SV=1	Q99519
NaN	26.190896987915	26.1956920623779	26.1596565246582	26.2543983459473	Q5T6F2	Q5T6F2		Ubiquitin-associated protein 2	UBAP2	2429	Ubiquitin-associated protein 2 OS=Homo sapiens OX=9606 GN=UBAP2 PE=1 SV=1	Q99536
25.6849327087402	26.4236469268799	26.4542675018311	26.4891471862793	26.3160839080811	Q5T8P6	Q5T8P6		RNA-binding protein 26	RBM26	2432	RNA-binding protein 26 OS=Homo sapiens OX=9606 GN=RBM26 PE=1 SV=3	Q99538
27.2702598571777	26.8388195037842	26.8450565338135	27.1277027130127	27.3094730377197	Q5TDH0	Q5TDH0		Protein DDI1 homolog 2	DDI2	2435	Protein DDI1 homolog 2 OS=Homo sapiens OX=9606 GN=DDI2 PE=1 SV=1	Q99549
NaN	29.9253559112549	30.2212409973145	30.8079319000244	NaN	Q5TEC6	Q5TEC6		Histone H3	HIST2H3PS2	2436	Histone H3-7 OS=Homo sapiens OX=9606 GN=H3-7 PE=1 SV=1	Q99574
25.6424026489258	25.5514221191406	26.0920658111572	25.8780879974365	26.1940021514893	Q5TFE4	Q5TFE4		5-nucleotidase domain-containing protein 1	NT5DC1	2437	5-nucleotidase domain-containing protein 1 OS=Homo sapiens OX=9606 GN=NT5DC1 PE=1 SV=1	Q99584
27.1555709838867	NaN	27.0999908447266	27.2667808532715	27.4194087982178	Q5VSG8	Q5VSG8		Glycoprotein endo-alpha-1,2-mannosidase-like protein	MANEAL	2440	Glycoprotein endo-alpha-1,2-mannosidase-like protein OS=Homo sapiens OX=9606 GN=MANEAL PE=2 SV=1	Q99590
25.8301162719727	25.7293605804443	NaN	26.0589542388916	26.0475177764893	Q5VT52	Q5VT52		Regulation of nuclear pre-mRNA domain-containing protein 2	RPRD2	2441	Regulation of nuclear pre-mRNA domain-containing protein 2 OS=Homo sapiens OX=9606 GN=RPRD2 PE=1 SV=1	Q99598
27.8020572662354	27.7630023956299	28.0029773712158	27.7043113708496	28.1486053466797	Q5VW32	Q5VW32		BRO1 domain-containing protein BROX	BROX	2444	BRO1 domain-containing protein BROX OS=Homo sapiens OX=9606 GN=BROX PE=1 SV=1	Q99613	B5ME19
27.1595211029053	27.0987854003906	27.2516918182373	27.2156753540039	27.1396560668945	Q5VWZ2	Q5VWZ2		Lysophospholipase-like protein 1	LYPLAL1	2446	Lysophospholipase-like protein 1 OS=Homo sapiens OX=9606 GN=LYPLAL1 PE=1 SV=3	Q99614
26.6044178009033	26.088996887207	26.5177021026611	26.4289569854736	26.3087787628174	Q5VYK3	Q5VYK3		Proteasome-associated protein ECM29 homolog	ECM29	2447	Proteasome adapter and scaffold protein ECM29 OS=Homo sapiens OX=9606 GN=ECPAS PE=1 SV=2	Q99627
28.0471324920654	27.9800548553467	28.0349082946777	28.1173362731934	27.9908580780029	Q5ZPR3	Q5ZPR3		CD276 antigen	CD276	2453	CD276 antigen OS=Homo sapiens OX=9606 GN=CD276 PE=1 SV=1	Q99650
26.9306659698486	26.5969047546387	26.8709125518799	26.7894248962402	26.970817565918	Q641Q2;Q9Y4E1	Q641Q2;Q9Y4E1		WASH complex subunit FAM21A;WASH complex subunit FAM21C	FAM21A;FAM21C	2456	WASH complex subunit 2A OS=Homo sapiens OX=9606 GN=WASHC2A PE=1 SV=3;WASH complex subunit 2C OS=Homo sapiens OX=9606 GN=WASHC2C PE=1 SV=5	Q99674
27.3242301940918	27.6057605743408	27.6276321411133	27.4790802001953	27.581470489502	Q641Q3	Q641Q3		Meteorin-like protein	METRNL	2457	Meteorin-like protein OS=Homo sapiens OX=9606 GN=METRNL PE=2 SV=1	Q99700
25.6587257385254	25.00705909729	25.3383769989014	25.3390579223633	NaN	Q66K74	Q66K74		Microtubule-associated protein 1S;MAP1S heavy chain;MAP1S light chain	MAP1S	2458	Microtubule-associated protein 1S OS=Homo sapiens OX=9606 GN=MAP1S PE=1 SV=2	Q99707
27.1875419616699	27.3613510131836	27.4233417510986	27.4428462982178	27.0570335388184	Q68D85	Q68D85		Natural cytotoxicity triggering receptor 3 ligand 1	NCR3LG1	2465	Natural cytotoxicity triggering receptor 3 ligand 1 OS=Homo sapiens OX=9606 GN=NCR3LG1 PE=1 SV=1	Q99757
25.508544921875	25.1046962738037	25.3014545440674	25.6105136871338	25.6119766235352	Q69YN4	Q69YN4		Protein virilizer homolog	KIAA1429	2470	Protein virilizer homolog OS=Homo sapiens OX=9606 GN=VIRMA PE=1 SV=2	Q99798
27.1094856262207	27.8759593963623	27.4786949157715	28.052375793457	27.1343784332275	Q6BCY4	Q6BCY4		NADH-cytochrome b5 reductase 2	CYB5R2	2471	NADH-cytochrome b5 reductase 2 OS=Homo sapiens OX=9606 GN=CYB5R2 PE=1 SV=1	Q99816
27.4578723907471	26.980001449585	26.5890655517578	26.8794689178467	27.4612331390381	Q6EMK4	Q6EMK4		Vasorin	VASN	2474	Vasorin OS=Homo sapiens OX=9606 GN=VASN PE=1 SV=1	Q99832
28.5812911987305	28.2016773223877	28.2838325500488	28.4419364929199	28.4130039215088	Q6FI81	Q6FI81		Anamorsin	CIAPIN1	2476	Anamorsin OS=Homo sapiens OX=9606 GN=CIAPIN1 PE=1 SV=2	Q99848
28.3524551391602	27.8307437896729	28.0504055023193	28.2022380828857	28.5420398712158	Q6GMV3	Q6GMV3		Putative peptidyl-tRNA hydrolase PTRHD1	PTRHD1	2478	Putative peptidyl-tRNA hydrolase PTRHD1 OS=Homo sapiens OX=9606 GN=PTRHD1 PE=1 SV=1	Q99873
30.2841644287109	30.0837268829346	30.3054122924805	30.3479442596436	30.3036708831787	Q6IBS0	Q6IBS0		Twinfilin-2	TWF2	2483	Twinfilin-2 OS=Homo sapiens OX=9606 GN=TWF2 PE=1 SV=2	Q99961
27.0474967956543	26.7017364501953	27.1666259765625	26.8452949523926	27.3798084259033	Q6NVY1	Q6NVY1		3-hydroxyisobutyryl-CoA hydrolase, mitochondrial	HIBCH	2489	3-hydroxyisobutyryl-CoA hydrolase, mitochondrial OS=Homo sapiens OX=9606 GN=HIBCH PE=1 SV=2	Q9BQ61
26.2202587127686	26.5015907287598	26.3134574890137	26.4454383850098	26.2246627807617	Q6NW40	Q6NW40		RGM domain family member B	RGMB	2491	Repulsive guidance molecule B OS=Homo sapiens OX=9606 GN=RGMB PE=1 SV=3	Q9BQ67
NaN	25.9238605499268	25.9258079528809	26.0324840545654	26.4094886779785	Q6P1J9	Q6P1J9		Parafibromin	CDC73	2497	Parafibromin OS=Homo sapiens OX=9606 GN=CDC73 PE=1 SV=1	Q9BQA1
27.7136497497559	27.4678554534912	27.6115417480469	27.7068824768066	28.0454139709473	Q6P1N9	Q6P1N9		Putative deoxyribonuclease TATDN1	TATDN1	2499	Deoxyribonuclease TATDN1 OS=Homo sapiens OX=9606 GN=TATDN1 PE=1 SV=2	Q9BQI0
24.5351066589355	24.5938873291016	NaN	24.4438591003418	24.5281467437744	Q6P1X6	Q6P1X6		UPF0598 protein C8orf82	C8orf82	2501	UPF0598 protein C8orf82 OS=Homo sapiens OX=9606 GN=C8orf82 PE=1 SV=2	Q9BQT9
26.6393413543701	26.5221996307373	26.9548244476318	26.9516048431396	26.5122718811035	Q6P2Q9	Q6P2Q9		Pre-mRNA-processing-splicing factor 8	PRPF8	2504	Pre-mRNA-processing-splicing factor 8 OS=Homo sapiens OX=9606 GN=PRPF8 PE=1 SV=2	Q9BRA2
25.1542186737061	NaN	25.0905113220215	25.1150951385498	25.140983581543	Q6P3W7	Q6P3W7		SCY1-like protein 2	SCYL2	2505	SCY1-like protein 2 OS=Homo sapiens OX=9606 GN=SCYL2 PE=1 SV=1	Q9BRF8
27.7236423492432	27.5753517150879	27.4054374694824	27.7143707275391	27.7470149993896	Q6P587	Q6P587		Acylpyruvase FAHD1, mitochondrial	FAHD1	2507	Acylpyruvase FAHD1, mitochondrial OS=Homo sapiens OX=9606 GN=FAHD1 PE=1 SV=2	Q9BRK5
26.5574226379395	26.6433391571045	26.8426609039307	NaN	26.2774085998535	Q6P9A2	Q6P9A2		Polypeptide N-acetylgalactosaminyltransferase 18	GALNT18	2511	Polypeptide N-acetylgalactosaminyltransferase 18 OS=Homo sapiens OX=9606 GN=GALNT18 PE=1 SV=2	Q9BRR6
26.3908195495605	26.0680675506592	25.7831172943115	26.2073211669922	26.2241668701172	Q6PJT7	Q6PJT7		Zinc finger CCCH domain-containing protein 14	ZC3H14	2516	Zinc finger CCCH domain-containing protein 14 OS=Homo sapiens OX=9606 GN=ZC3H14 PE=1 SV=1	Q9BRT3
27.5697154998779	27.7371826171875	27.6125259399414	28.0186595916748	28.0430164337158	Q6PKG0	Q6PKG0		La-related protein 1	LARP1	2519	La-related protein 1 OS=Homo sapiens OX=9606 GN=LARP1 PE=1 SV=2	Q9BS26
26.4668292999268	NaN	NaN	26.7163333892822	26.7050380706787	Q6QNY1	Q6QNY1		Biogenesis of lysosome-related organelles complex 1 subunit 2	BLOC1S2	2520	Biogenesis of lysosome-related organelles complex 1 subunit 2 OS=Homo sapiens OX=9606 GN=BLOC1S2 PE=1 SV=1	Q9BSJ2
27.2089023590088	26.9493789672852	26.8837852478027	26.8570938110352	27.0409297943115	Q6UN15	Q6UN15		Pre-mRNA 3-end-processing factor FIP1	FIP1L1	2523	Pre-mRNA 3-end-processing factor FIP1 OS=Homo sapiens OX=9606 GN=FIP1L1 PE=1 SV=1	Q9BSJ8
31.1727771759033	31.5466918945313	31.5575065612793	31.6436653137207	31.0106525421143	Q6UVK1	Q6UVK1		Chondroitin sulfate proteoglycan 4	CSPG4	2524	Chondroitin sulfate proteoglycan 4 OS=Homo sapiens OX=9606 GN=CSPG4 PE=1 SV=2	Q9BT09
26.1933822631836	25.8487129211426	26.3840312957764	27.0277042388916	26.8492393493652	Q6UW49	Q6UW49		Sperm equatorial segment protein 1	SPESP1	2526	Sperm equatorial segment protein 1 OS=Homo sapiens OX=9606 GN=SPESP1 PE=1 SV=2	Q9BT78
27.1563415527344	NaN	26.7799415588379	26.8461322784424	27.2769298553467	Q6UX04	Q6UX04		Peptidyl-prolyl cis-trans isomerase CWC27 homolog	CWC27	2534	Spliceosome-associated protein CWC27 homolog OS=Homo sapiens OX=9606 GN=CWC27 PE=1 SV=1	Q9BTE3
27.898853302002	28.0955200195313	28.1465187072754	27.7753639221191	28.37451171875	Q6UXD5;Q9BYH1	Q6UXD5		Seizure 6-like protein 2	SEZ6L2	2537	Seizure 6-like protein 2 OS=Homo sapiens OX=9606 GN=SEZ6L2 PE=1 SV=2	Q9BU02
26.3227005004883	26.7931518554688	27.0461444854736	26.6387901306152	26.6583995819092	Q6UXN9	Q6UXN9		WD repeat-containing protein 82	WDR82	2539	WD repeat-containing protein 82 OS=Homo sapiens OX=9606 GN=WDR82 PE=1 SV=1	Q9BUH6
NaN	26.4859275817871	NaN	26.5262660980225	26.6465015411377	Q6VMQ6	Q6VMQ6		Activating transcription factor 7-interacting protein 1	ATF7IP	2543	Activating transcription factor 7-interacting protein 1 OS=Homo sapiens OX=9606 GN=ATF7IP PE=1 SV=3	Q9BUJ0
26.0148887634277	26.3304328918457	26.3493022918701	26.7097778320313	26.4245758056641	Q6Y7W6	Q6Y7W6		PERQ amino acid-rich with GYF domain-containing protein 2	GIGYF2	2548	GRB10-interacting GYF protein 2 OS=Homo sapiens OX=9606 GN=GIGYF2 PE=1 SV=1	Q9BUN1
29.8895263671875	30.0391788482666	30.0369529724121	30.0598201751709	30.0412693023682	Q6YHK3	Q6YHK3		CD109 antigen	CD109	2549	CD109 antigen OS=Homo sapiens OX=9606 GN=CD109 PE=1 SV=2	Q9BV20
25.7222881317139	25.8553600311279	26.0241146087646	25.8528137207031	25.7819938659668	Q6ZRP7	Q6ZRP7		Sulfhydryl oxidase 2	QSOX2	2557	Sulfhydryl oxidase 2 OS=Homo sapiens OX=9606 GN=QSOX2 PE=1 SV=3	Q9BVG4
27.2748870849609	NaN	26.9491558074951	27.2519626617432	27.5052909851074	Q712K3;P49427	Q712K3		Ubiquitin-conjugating enzyme E2 R2	UBE2R2	2565	Ubiquitin-conjugating enzyme E2 R2 OS=Homo sapiens OX=9606 GN=UBE2R2 PE=1 SV=1	Q9BVM2
31.0630397796631	30.5120162963867	30.2109470367432	30.5670146942139	30.5348243713379	Q71DI3	Q71DI3		Histone H3.2	HIST2H3A	2566	Histone H3.2 OS=Homo sapiens OX=9606 GN=H3C15 PE=1 SV=3	Q9BW91
29.0876522064209	29.7850971221924	29.2030086517334	27.799898147583	28.1703548431396	Q76LX8	Q76LX8		A disintegrin and metalloproteinase with thrombospondin motifs 13	ADAMTS13	2570	A disintegrin and metalloproteinase with thrombospondin motifs 13 OS=Homo sapiens OX=9606 GN=ADAMTS13 PE=1 SV=1	Q9BWJ5
25.6480388641357	25.7907180786133	26.0631790161133	25.9107704162598	25.5297546386719	Q7KZ85	Q7KZ85		Transcription elongation factor SPT6	SUPT6H	2572	Transcription elongation factor SPT6 OS=Homo sapiens OX=9606 GN=SUPT6H PE=1 SV=2	Q9BX68
28.5248851776123	28.5746669769287	28.5648536682129	28.4369430541992	28.2045707702637	Q7KZF4	Q7KZF4		Staphylococcal nuclease domain-containing protein 1	SND1	2573	Staphylococcal nuclease domain-containing protein 1 OS=Homo sapiens OX=9606 GN=SND1 PE=1 SV=1	Q9BXJ9
27.203311920166	27.3334712982178	27.3638591766357	27.5121669769287	27.4090843200684	Q7L014	Q7L014		Probable ATP-dependent RNA helicase DDX46	DDX46	2574	Probable ATP-dependent RNA helicase DDX46 OS=Homo sapiens OX=9606 GN=DDX46 PE=1 SV=2	Q9BXK5
26.586633682251	26.7790641784668	26.8870449066162	NaN	26.5765781402588	Q7L1Q6	Q7L1Q6		Basic leucine zipper and W2 domain-containing protein 1	BZW1	2575	eIF5-mimic protein 2 OS=Homo sapiens OX=9606 GN=BZW1 PE=1 SV=1	Q9BXP5
28.3262882232666	28.4147796630859	28.5027904510498	28.4213371276855	28.1350631713867	Q7L2H7	Q7L2H7		Eukaryotic translation initiation factor 3 subunit M	EIF3M	2576	Eukaryotic translation initiation factor 3 subunit M OS=Homo sapiens OX=9606 GN=EIF3M PE=1 SV=1	Q9BXS5
26.0645771026611	25.5663948059082	NaN	25.5845146179199	25.7226524353027	Q7L2J0	Q7L2J0		7SK snRNA methylphosphate capping enzyme	MEPCE	2577	7SK snRNA methylphosphate capping enzyme OS=Homo sapiens OX=9606 GN=MEPCE PE=1 SV=1	Q9BXV9
28.4618968963623	28.5588111877441	28.2589874267578	28.1196632385254	28.2690124511719	Q7L5N1	Q7L5N1		COP9 signalosome complex subunit 6	COPS6	2580	COP9 signalosome complex subunit 6 OS=Homo sapiens OX=9606 GN=COPS6 PE=1 SV=1	Q9BY32
26.9406700134277	27.0422859191895	27.3583374023438	27.2841854095459	26.8733787536621	Q7LG56	Q7LG56		Ribonucleoside-diphosphate reductase subunit M2 B	RRM2B	2586	Ribonucleoside-diphosphate reductase subunit M2 B OS=Homo sapiens OX=9606 GN=RRM2B PE=1 SV=1	Q9BY76
27.5703659057617	27.9014434814453	27.5886363983154	27.705961227417	27.5860614776611	Q7RTV0	Q7RTV0		PHD finger-like domain-containing protein 5A	PHF5A	2590	PHD finger-like domain-containing protein 5A OS=Homo sapiens OX=9606 GN=PHF5A PE=1 SV=1	Q9BYT8
29.696870803833	29.3950519561768	29.3366031646729	29.6238708496094	29.8470001220703	Q7Z2X7;Q5JRK9	Q7Z2X7;Q5JRK9		P antigen family member 2;Putative G antigen family E member 3	PAGE2;PAGE2B	2592	P antigen family member 2 OS=Homo sapiens OX=9606 GN=PAGE2 PE=1 SV=1;Putative G antigen family E member 3 OS=Homo sapiens OX=9606 GN=PAGE2B PE=3 SV=1	Q9BZK7
27.2963161468506	27.2487106323242	27.0373725891113	27.4774589538574	27.4081115722656	Q7Z434	Q7Z434		Mitochondrial antiviral-signaling protein	MAVS	2602	Mitochondrial antiviral-signaling protein OS=Homo sapiens OX=9606 GN=MAVS PE=1 SV=2	Q9BZM5
26.1535224914551	26.5342903137207	26.4675598144531	NaN	26.1049156188965	Q7Z460	Q7Z460		CLIP-associating protein 1	CLASP1	2603	CLIP-associating protein 1 OS=Homo sapiens OX=9606 GN=CLASP1 PE=1 SV=1	Q9BZZ5
27.0212574005127	26.8587532043457	26.9110221862793	26.9556007385254	27.1614456176758	Q7Z4H8	Q7Z4H8		KDEL motif-containing protein 2	KDELC2	2606	Protein O-glucosyltransferase 3 OS=Homo sapiens OX=9606 GN=POGLUT3 PE=1 SV=2	Q9C005
28.3758373260498	27.902250289917	28.2977600097656	28.2283935546875	28.5044212341309	Q7Z4V5	Q7Z4V5		Hepatoma-derived growth factor-related protein 2	HDGFRP2	2607	Hepatoma-derived growth factor-related protein 2 OS=Homo sapiens OX=9606 GN=HDGFL2 PE=1 SV=1	Q9C0B1
27.1541213989258	27.1275062561035	26.9871768951416	27.1035957336426	27.3867321014404	Q7Z5L9	Q7Z5L9		Interferon regulatory factor 2-binding protein 2	IRF2BP2	2610	Interferon regulatory factor 2-binding protein 2 OS=Homo sapiens OX=9606 GN=IRF2BP2 PE=1 SV=2	Q9C0C2
28.020357131958	27.9114799499512	28.0567245483398	28.0621910095215	27.7211666107178	Q7Z6Z7	Q7Z6Z7		E3 ubiquitin-protein ligase HUWE1	HUWE1	2617	E3 ubiquitin-protein ligase HUWE1 OS=Homo sapiens OX=9606 GN=HUWE1 PE=1 SV=3	Q9C0C4
NaN	26.2425079345703	25.478494644165	NaN	25.5841407775879	Q7Z7E8;Q8WVN8	Q7Z7E8		Ubiquitin-conjugating enzyme E2 Q1	UBE2Q1	2620	Ubiquitin-conjugating enzyme E2 Q1 OS=Homo sapiens OX=9606 GN=UBE2Q1 PE=1 SV=1	Q9C0J8
28.8205242156982	28.2121543884277	28.9381198883057	27.0145683288574	28.8538551330566	Q7Z7M0	Q7Z7M0		Multiple epidermal growth factor-like domains protein 8	MEGF8	2624	Multiple epidermal growth factor-like domains protein 8 OS=Homo sapiens OX=9606 GN=MEGF8 PE=1 SV=2	Q9GZL7
NaN	26.9127368927002	27.3900985717773	27.0132923126221	27.1807289123535	Q86SJ2	Q86SJ2		Amphoterin-induced protein 2	AMIGO2	2627	Amphoterin-induced protein 2 OS=Homo sapiens OX=9606 GN=AMIGO2 PE=1 SV=1	Q9GZP0
26.5464706420898	26.1778621673584	26.1533870697021	26.4013080596924	26.1962547302246	Q86SQ4	Q86SQ4		G-protein coupled receptor 126	GPR126	2628	Adhesion G-protein coupled receptor G6 OS=Homo sapiens OX=9606 GN=ADGRG6 PE=1 SV=3	Q9GZP4
27.382532119751	NaN	27.129768371582	NaN	27.1211948394775	Q86SX6	Q86SX6		Glutaredoxin-related protein 5, mitochondrial	GLRX5	2630	Glutaredoxin-related protein 5, mitochondrial OS=Homo sapiens OX=9606 GN=GLRX5 PE=1 SV=2	Q9GZT8
27.1866912841797	27.2477149963379	27.2783489227295	27.0316009521484	26.9323577880859	Q86TI2	Q86TI2		Dipeptidyl peptidase 9	DPP9	2632	Dipeptidyl peptidase 9 OS=Homo sapiens OX=9606 GN=DPP9 PE=1 SV=3	Q9GZT9
23.9963645935059	21.9778499603271	23.9948120117188	22.4003868103027	23.9711456298828	Q86TX2;Q3I5F7	Q86TX2		Acyl-coenzyme A thioesterase 1	ACOT1	2634	Acyl-coenzyme A thioesterase 1 OS=Homo sapiens OX=9606 GN=ACOT1 PE=1 SV=1	Q9GZU8
28.757417678833	28.7958793640137	28.2458572387695	28.581184387207	28.6715507507324	Q86U42;A6NDY0	Q86U42		Polyadenylate-binding protein 2	PABPN1	2635	Polyadenylate-binding protein 2 OS=Homo sapiens OX=9606 GN=PABPN1 PE=1 SV=3	Q9GZX9
31.7308502197266	31.549036026001	31.6922473907471	31.7746658325195	31.9354724884033	Q86UD1	Q86UD1		Out at first protein homolog	OAF	2637	Out at first protein homolog OS=Homo sapiens OX=9606 GN=OAF PE=2 SV=1	Q9GZZ1
28.0534133911133	27.6008071899414	27.9403896331787	28.3099060058594	27.9212188720703	Q86UE4	Q86UE4		Protein LYRIC	MTDH	2638	Protein LYRIC OS=Homo sapiens OX=9606 GN=MTDH PE=1 SV=2	Q9H008
29.045934677124	29.0734977722168	29.1136150360107	28.9966068267822	28.41530418396	Q86UP2	Q86UP2		Kinectin	KTN1	2641	Kinectin OS=Homo sapiens OX=9606 GN=KTN1 PE=1 SV=1	Q9H074
30.6914558410645	30.1649494171143	30.0752067565918	30.1845893859863	30.4733428955078	Q86V81	Q86V81		THO complex subunit 4	ALYREF	2646	THO complex subunit 4 OS=Homo sapiens OX=9606 GN=ALYREF PE=1 SV=3	Q9H0D6
26.230281829834	26.0030097961426	26.0211296081543	26.1083106994629	26.6148433685303	Q86V88	Q86V88		Magnesium-dependent phosphatase 1	MDP1	2647	Magnesium-dependent phosphatase 1 OS=Homo sapiens OX=9606 GN=MDP1 PE=1 SV=1	Q9H0E2
27.1518993377686	26.6049842834473	26.5042915344238	27.4322910308838	27.2696361541748	Q86VM9	Q86VM9		Zinc finger CCCH domain-containing protein 18	ZC3H18	2649	Zinc finger CCCH domain-containing protein 18 OS=Homo sapiens OX=9606 GN=ZC3H18 PE=1 SV=2	Q9H0R4
30.1058692932129	30.0222110748291	30.1497688293457	30.1821041107178	30.1038703918457	Q86VP6;O75155	Q86VP6		Cullin-associated NEDD8-dissociated protein 1	CAND1	2651	Cullin-associated NEDD8-dissociated protein 1 OS=Homo sapiens OX=9606 GN=CAND1 PE=1 SV=2	Q9H0U4	Q92928
26.5329818725586	26.5675106048584	26.5143051147461	26.5590438842773	26.7175121307373	Q86W92	Q86W92		Liprin-beta-1	PPFIBP1	2654	Liprin-beta-1 OS=Homo sapiens OX=9606 GN=PPFIBP1 PE=1 SV=2	Q9H0W9
25.9866561889648	26.4099903106689	NaN	26.0581073760986	26.0397796630859	Q86WQ0	Q86WQ0		Nuclear receptor 2C2-associated protein	NR2C2AP	2657	Nuclear receptor 2C2-associated protein OS=Homo sapiens OX=9606 GN=NR2C2AP PE=1 SV=1	Q9H1B7
27.2286682128906	26.9444732666016	26.905065536499	27.3202743530273	27.5878505706787	Q86WR0	Q86WR0		Coiled-coil domain-containing protein 25	CCDC25	2658	Coiled-coil domain-containing protein 25 OS=Homo sapiens OX=9606 GN=CCDC25 PE=1 SV=2	Q9H1E3
28.769416809082	28.6871242523193	28.855073928833	28.8330688476563	28.5265655517578	Q86X55	Q86X55		Histone-arginine methyltransferase CARM1	CARM1	2660	Histone-arginine methyltransferase CARM1 OS=Homo sapiens OX=9606 GN=CARM1 PE=1 SV=3	Q9H251
27.2020034790039	27.0548629760742	27.2613201141357	27.2844505310059	27.2123394012451	Q86X76	Q86X76		Nitrilase homolog 1	NIT1	2661	Deaminated glutathione amidase OS=Homo sapiens OX=9606 GN=NIT1 PE=1 SV=2	Q9H299
27.725528717041	28.2943897247314	28.3667392730713	28.0925483703613	28.0006160736084	Q86XP3	Q86XP3		ATP-dependent RNA helicase DDX42	DDX42	2664	ATP-dependent RNA helicase DDX42 OS=Homo sapiens OX=9606 GN=DDX42 PE=1 SV=1	Q9H2A7
28.4304180145264	28.2870082855225	28.3231983184814	28.0996398925781	28.3911647796631	Q86Y82	Q86Y82		Syntaxin-12	STX12	2666	Syntaxin-12 OS=Homo sapiens OX=9606 GN=STX12 PE=1 SV=1	Q9H2G2
25.9335517883301	25.9799785614014	25.8899478912354	NaN	26.4038772583008	Q8IU81	Q8IU81		Interferon regulatory factor 2-binding protein 1	IRF2BP1	2668	Interferon regulatory factor 2-binding protein 1 OS=Homo sapiens OX=9606 GN=IRF2BP1 PE=1 SV=1	Q9H2H8
26.3757381439209	26.4620304107666	26.4285736083984	26.5297546386719	26.4501342773438	Q8IUF8	Q8IUF8		Bifunctional lysine-specific demethylase and histidyl-hydroxylase MINA	MINA	2670	Ribosomal oxygenase 2 OS=Homo sapiens OX=9606 GN=RIOX2 PE=1 SV=1	Q9H2J4
30.5700054168701	30.6950302124023	30.7400493621826	30.6764030456543	29.9015312194824	Q8IUX7;Q8N436	Q8IUX7		Adipocyte enhancer-binding protein 1	AEBP1	2673	Adipocyte enhancer-binding protein 1 OS=Homo sapiens OX=9606 GN=AEBP1 PE=1 SV=1	Q9H2P0
25.5862617492676	26.1581344604492	26.44797706604	26.272611618042	26.5873489379883	Q8IVD9	Q8IVD9		NudC domain-containing protein 3	NUDCD3	2677	NudC domain-containing protein 3 OS=Homo sapiens OX=9606 GN=NUDCD3 PE=1 SV=3	Q9H307
27.1223812103271	27.1209983825684	26.8645515441895	27.167200088501	26.924337387085	Q8IW45	Q8IW45		ATP-dependent (S)-NAD(P)H-hydrate dehydratase	CARKD	2683	ATP-dependent (S)-NAD(P)H-hydrate dehydratase OS=Homo sapiens OX=9606 GN=NAXD PE=1 SV=1	Q9H3K6
26.8791179656982	27.1373138427734	27.1039962768555	26.9009265899658	27.0742874145508	Q8IWX8	Q8IWX8		Calcium homeostasis endoplasmic reticulum protein	CHERP	2688	Calcium homeostasis endoplasmic reticulum protein OS=Homo sapiens OX=9606 GN=CHERP PE=1 SV=3	Q9H3S7
27.0054950714111	26.5231285095215	26.3268718719482	26.7888031005859	26.6973686218262	Q8IX12	Q8IX12		Cell division cycle and apoptosis regulator protein 1	CCAR1	2691	Cell division cycle and apoptosis regulator protein 1 OS=Homo sapiens OX=9606 GN=CCAR1 PE=1 SV=2	Q9H446
28.5262660980225	28.3269309997559	28.2102508544922	28.228759765625	28.6362686157227	Q8IY67	Q8IY67		Ribonucleoprotein PTB-binding 1	RAVER1	2699	Ribonucleoprotein PTB-binding 1 OS=Homo sapiens OX=9606 GN=RAVER1 PE=1 SV=1	Q9H4A4
26.6899242401123	26.5249080657959	26.7514915466309	26.8548374176025	26.8426609039307	Q8IY81	Q8IY81		pre-rRNA processing protein FTSJ3	FTSJ3	2700	pre-rRNA 2-O-ribose RNA methyltransferase FTSJ3 OS=Homo sapiens OX=9606 GN=FTSJ3 PE=1 SV=2	Q9H4A6
27.3031272888184	27.2274761199951	27.3034763336182	27.2604236602783	27.4260635375977	Q8IZ73	Q8IZ73		RNA pseudouridylate synthase domain-containing protein 2	RPUSD2	2709	Pseudouridylate synthase RPUSD2 OS=Homo sapiens OX=9606 GN=RPUSD2 PE=1 SV=2	Q9H6F5
27.0271759033203	27.2658863067627	27.4349975585938	27.0676364898682	27.0610580444336	Q8IZ83	Q8IZ83		Aldehyde dehydrogenase family 16 member A1	ALDH16A1	2710	Aldehyde dehydrogenase family 16 member A1 OS=Homo sapiens OX=9606 GN=ALDH16A1 PE=1 SV=2	Q9H6T3
28.7209396362305	29.2208728790283	28.9652671813965	28.9472618103027	28.7626533508301	Q8IZA0	Q8IZA0		Dyslexia-associated protein KIAA0319-like protein	KIAA0319L	2711	Dyslexia-associated protein KIAA0319-like protein OS=Homo sapiens OX=9606 GN=KIAA0319L PE=1 SV=2	Q9H6Z4
26.0970783233643	25.7984771728516	NaN	26.1312999725342	26.2862854003906	Q8N129	Q8N129		Protein canopy homolog 4	CNPY4	2719	Protein canopy homolog 4 OS=Homo sapiens OX=9606 GN=CNPY4 PE=1 SV=1	Q9H832
27.8747863769531	27.9097633361816	27.8891353607178	27.9145050048828	27.9521045684814	Q8N163	Q8N163		Cell cycle and apoptosis regulator protein 2	CCAR2	2721	Cell cycle and apoptosis regulator protein 2 OS=Homo sapiens OX=9606 GN=CCAR2 PE=1 SV=2	Q9H840
26.7791900634766	26.4991893768311	NaN	26.7034549713135	26.563720703125	Q8N1G0	Q8N1G0		Zinc finger protein 687	ZNF687	2725	Zinc finger protein 687 OS=Homo sapiens OX=9606 GN=ZNF687 PE=1 SV=1	Q9H8S9
28.332447052002	28.1150550842285	28.202844619751	28.3294563293457	28.1118259429932	Q8N1G4	Q8N1G4		Leucine-rich repeat-containing protein 47	LRRC47	2726	Leucine-rich repeat-containing protein 47 OS=Homo sapiens OX=9606 GN=LRRC47 PE=1 SV=1	Q9H910
NaN	25.9519367218018	25.4029846191406	25.8603897094727	26.0669384002686	Q8N2F6	Q8N2F6		Armadillo repeat-containing protein 10	ARMC10	2729	Armadillo repeat-containing protein 10 OS=Homo sapiens OX=9606 GN=ARMC10 PE=1 SV=1	Q9H993
30.3011665344238	30.0224742889404	30.0059776306152	29.9561538696289	29.5510368347168	Q8N2S1	Q8N2S1		Latent-transforming growth factor beta-binding protein 4	LTBP4	2730	Latent-transforming growth factor beta-binding protein 4 OS=Homo sapiens OX=9606 GN=LTBP4 PE=1 SV=2	Q9H9H4
25.365161895752	24.9270992279053	25.4633865356445	25.2445602416992	25.6660079956055	Q8N392	Q8N392		Rho GTPase-activating protein 18	ARHGAP18	2731	Rho GTPase-activating protein 18 OS=Homo sapiens OX=9606 GN=ARHGAP18 PE=1 SV=3	Q9H9Q2
NaN	25.3304328918457	26.1982612609863	25.8203601837158	25.3242301940918	Q8N3F8	Q8N3F8		MICAL-like protein 1	MICALL1	2734	MICAL-like protein 1 OS=Homo sapiens OX=9606 GN=MICALL1 PE=1 SV=2	Q9HA77
26.7989711761475	26.9667530059814	27.1277027130127	26.9688415527344	NaN	Q8N441	Q8N441		Fibroblast growth factor receptor-like 1	FGFRL1	2738	Fibroblast growth factor receptor-like 1 OS=Homo sapiens OX=9606 GN=FGFRL1 PE=1 SV=1	Q9HAT2
30.9446125030518	31.1469192504883	31.2768630981445	31.4409980773926	31.0734195709229	Q8N474	Q8N474		Secreted frizzled-related protein 1	SFRP1	2740	Secreted frizzled-related protein 1 OS=Homo sapiens OX=9606 GN=SFRP1 PE=1 SV=1	Q9HAV7
26.7759284973145	26.533130645752	26.770393371582	26.9442481994629	27.0567245483398	Q8N4P3	Q8N4P3		Guanosine-3,5-bis(diphosphate) 3-pyrophosphohydrolase MESH1	HDDC3	2744	Guanosine-3,5-bis(diphosphate) 3-pyrophosphohydrolase MESH1 OS=Homo sapiens OX=9606 GN=HDDC3 PE=1 SV=3	Q9HB71
27.677209854126	27.8105392456055	27.6587409973145	28.0319671630859	28.4617805480957	Q8N4Q1	Q8N4Q1		Mitochondrial intermembrane space import and assembly protein 40	CHCHD4	2745	Mitochondrial intermembrane space import and assembly protein 40 OS=Homo sapiens OX=9606 GN=CHCHD4 PE=1 SV=1	Q9HC35
26.6630229949951	27.4973945617676	27.6869239807129	27.6546497344971	27.2741775512695	Q8N543	Q8N543		Prolyl 3-hydroxylase OGFOD1	OGFOD1	2746	Prolyl 3-hydroxylase OGFOD1 OS=Homo sapiens OX=9606 GN=OGFOD1 PE=1 SV=1	Q9HC38
27.4477405548096	27.2482566833496	27.1165428161621	27.1792106628418	27.0108394622803	Q8N684	Q8N684		Cleavage and polyadenylation specificity factor subunit 7	CPSF7	2750	Cleavage and polyadenylation specificity factor subunit 7 OS=Homo sapiens OX=9606 GN=CPSF7 PE=1 SV=1	Q9HD47
26.582763671875	25.9581909179688	26.4137077331543	26.5231437683105	26.8037815093994	Q8N6M0	Q8N6M0		OTU domain-containing protein 6B	OTUD6B	2752	Deubiquitinase OTUD6B OS=Homo sapiens OX=9606 GN=OTUD6B PE=1 SV=1	Q9NP79
NaN	26.3828449249268	26.2241115570068	26.033805847168	26.1549129486084	Q8N6T3	Q8N6T3		ADP-ribosylation factor GTPase-activating protein 1	ARFGAP1	2753	ADP-ribosylation factor GTPase-activating protein 1 OS=Homo sapiens OX=9606 GN=ARFGAP1 PE=1 SV=2	Q9NP97
NaN	26.3132495880127	26.1478881835938	26.6594886779785	26.7038497924805	Q8N7H5	Q8N7H5		RNA polymerase II-associated factor 1 homolog	PAF1	2755	RNA polymerase II-associated factor 1 homolog OS=Homo sapiens OX=9606 GN=PAF1 PE=1 SV=2	Q9NPA8
26.2464637756348	26.2045059204102	26.1928558349609	26.3014011383057	NaN	Q8N806	Q8N806		Putative E3 ubiquitin-protein ligase UBR7	UBR7	2756	Putative E3 ubiquitin-protein ligase UBR7 OS=Homo sapiens OX=9606 GN=UBR7 PE=1 SV=2	Q9NPD3
26.0215320587158	25.8133792877197	26.1487998962402	26.1970996856689	26.1490325927734	Q8N8N7	Q8N8N7		Prostaglandin reductase 2	PTGR2	2758	Prostaglandin reductase 2 OS=Homo sapiens OX=9606 GN=PTGR2 PE=1 SV=1	Q9NPF2
28.4143352508545	28.902681350708	28.7475605010986	28.6912899017334	28.5498809814453	Q8N8S7;Q9UI08	Q8N8S7		Protein enabled homolog	ENAH	2759	Protein enabled homolog OS=Homo sapiens OX=9606 GN=ENAH PE=1 SV=2	Q9NPF4
27.0956707000732	27.0294952392578	26.8991985321045	27.0567245483398	26.979564666748	Q8N9N8	Q8N9N8		Probable RNA-binding protein EIF1AD	EIF1AD	2762	Probable RNA-binding protein EIF1AD OS=Homo sapiens OX=9606 GN=EIF1AD PE=1 SV=1	Q9NPH0
NaN	26.146276473999	26.3863525390625	26.0317478179932	26.4915809631348	Q8N9T8	Q8N9T8		Protein KRI1 homolog	KRI1	2763	Protein KRI1 homolog OS=Homo sapiens OX=9606 GN=KRI1 PE=1 SV=3	Q9NPH2
26.7021331787109	26.7950115203857	26.6976337432861	27.0551719665527	26.6511631011963	Q8NBF2	Q8NBF2		NHL repeat-containing protein 2	NHLRC2	2766	NHL repeat-containing protein 2 OS=Homo sapiens OX=9606 GN=NHLRC2 PE=1 SV=1	Q9NPR2
29.7607040405273	29.848030090332	29.9655418395996	29.8659229278564	29.878942489624	Q8NBJ4	Q8NBJ4		Golgi membrane protein 1	GOLM1	2769	Golgi membrane protein 1 OS=Homo sapiens OX=9606 GN=GOLM1 PE=1 SV=1	Q9NQ48
27.0373725891113	27.9184341430664	27.5632553100586	27.4652099609375	27.5789546966553	Q8NBJ7	Q8NBJ7		Sulfatase-modifying factor 2	SUMF2	2771	Inactive C-alpha-formylglycine-generating enzyme 2 OS=Homo sapiens OX=9606 GN=SUMF2 PE=1 SV=2	Q9NQ88
30.6656856536865	30.5603790283203	30.5402851104736	30.4816417694092	30.822135925293	Q8NBS9	Q8NBS9		Thioredoxin domain-containing protein 5	TXNDC5	2774	Thioredoxin domain-containing protein 5 OS=Homo sapiens OX=9606 GN=TXNDC5 PE=1 SV=2	Q9NQG5
NaN	27.5239505767822	27.821590423584	27.6920547485352	26.9144477844238	Q8NBZ7	Q8NBZ7		UDP-glucuronic acid decarboxylase 1	UXS1	2775	UDP-glucuronic acid decarboxylase 1 OS=Homo sapiens OX=9606 GN=UXS1 PE=1 SV=1	Q9NQP4
31.0577564239502	31.0609798431396	31.0392436981201	31.1895446777344	31.1597862243652	Q8NC51	Q8NC51		Plasminogen activator inhibitor 1 RNA-binding protein	SERBP1	2776	SERPINE1 mRNA-binding protein 1 OS=Homo sapiens OX=9606 GN=SERBP1 PE=1 SV=2	Q9NQR4
26.9559326171875	26.6558094024658	26.7674922943115	26.6996212005615	26.6000289916992	Q8NC96	Q8NC96		Adaptin ear-binding coat-associated protein 1	NECAP1	2780	Adaptin ear-binding coat-associated protein 1 OS=Homo sapiens OX=9606 GN=NECAP1 PE=1 SV=2	Q9NQW7
NaN	26.5325374603271	NaN	26.8695011138916	27.3468036651611	Q8NCC3	Q8NCC3		Group XV phospholipase A2	PLA2G15	2782	Phospholipase A2 group XV OS=Homo sapiens OX=9606 GN=PLA2G15 PE=1 SV=2	Q9NQX3
27.6350574493408	27.6520519256592	27.7943305969238	27.9089622497559	27.7482318878174	Q8NCH0	Q8NCH0		Carbohydrate sulfotransferase 14	CHST14	2783	Carbohydrate sulfotransferase 14 OS=Homo sapiens OX=9606 GN=CHST14 PE=1 SV=2	Q9NR12
25.3116054534912	25.6627788543701	25.6301765441895	25.306921005249	25.1584243774414	Q8NCN5	Q8NCN5		Pyruvate dehydrogenase phosphatase regulatory subunit, mitochondrial	PDPR	2785	Pyruvate dehydrogenase phosphatase regulatory subunit, mitochondrial OS=Homo sapiens OX=9606 GN=PDPR PE=1 SV=2	Q9NR30
30.1613483428955	29.9525489807129	29.9471225738525	30.1274337768555	30.3985633850098	Q8NCW5	Q8NCW5		NAD(P)H-hydrate epimerase	APOA1BP	2787	NAD(P)H-hydrate epimerase OS=Homo sapiens OX=9606 GN=NAXE PE=1 SV=2	Q9NR45
25.6435317993164	25.6020965576172	25.6750297546387	25.86448097229	26.2541637420654	Q8NDH3	Q8NDH3		Probable aminopeptidase NPEPL1	NPEPL1	2792	Probable aminopeptidase NPEPL1 OS=Homo sapiens OX=9606 GN=NPEPL1 PE=1 SV=3	Q9NRB3
28.1435546875	28.0329666137695	28.0009918212891	28.1227264404297	28.3185958862305	Q8NE71	Q8NE71		ATP-binding cassette sub-family F member 1	ABCF1	2794	ATP-binding cassette sub-family F member 1 OS=Homo sapiens OX=9606 GN=ABCF1 PE=1 SV=2	Q9NRF9
29.4795818328857	29.5709991455078	29.3262672424316	30.1314868927002	29.6520519256592	Q8NF91	Q8NF91		Nesprin-1	SYNE1	2799	Nesprin-1 OS=Homo sapiens OX=9606 GN=SYNE1 PE=1 SV=4	Q9NRR1
26.2351856231689	26.1931743621826	26.2590217590332	26.2410354614258	26.5636043548584	Q8NFC6	Q8NFC6		Biorientation of chromosomes in cell division protein 1-like 1	BOD1L1	2800	Biorientation of chromosomes in cell division protein 1-like 1 OS=Homo sapiens OX=9606 GN=BOD1L1 PE=1 SV=2	Q9NRR5
27.4816226959229	28.2524147033691	28.2304553985596	28.3401107788086	27.2186336517334	Q8NFL0	Q8NFL0		UDP-GlcNAc:betaGal beta-1,3-N-acetylglucosaminyltransferase 7	B3GNT7	2803	UDP-GlcNAc:betaGal beta-1,3-N-acetylglucosaminyltransferase 7 OS=Homo sapiens OX=9606 GN=B3GNT7 PE=1 SV=1	Q9NRV9
26.2808456420898	26.3360633850098	NaN	26.8730278015137	26.4617481231689	Q8NFQ8	Q8NFQ8		Torsin-1A-interacting protein 2	TOR1AIP2	2805	Torsin-1A-interacting protein 2 OS=Homo sapiens OX=9606 GN=TOR1AIP2 PE=1 SV=1	Q9NRW7
26.4050140380859	26.1039962768555	NaN	26.0190944671631	26.2626113891602	Q8NFZ4;Q9NZ94;Q8N2Q7	Q8NFZ4		Neuroligin-2	NLGN2	2809	Neuroligin-2 OS=Homo sapiens OX=9606 GN=NLGN2 PE=1 SV=1	Q9NRY6
26.7209072113037	26.9919395446777	27.0970783233643	27.2952651977539	27.0524806976318	Q8NFZ8	Q8NFZ8		Cell adhesion molecule 4	CADM4	2810	Cell adhesion molecule 4 OS=Homo sapiens OX=9606 GN=CADM4 PE=1 SV=1	Q9NS15
25.1090488433838	26.1231307983398	26.2006206512451	26.0007343292236	26.8588733673096	Q8NHP8	Q8NHP8		Putative phospholipase B-like 2;Putative phospholipase B-like 2 32 kDa form;Putative phospholipase B-like 2 45 kDa form	PLBD2	2814	Putative phospholipase B-like 2 OS=Homo sapiens OX=9606 GN=PLBD2 PE=1 SV=2	Q9NS68
28.7082977294922	28.8937702178955	28.4588890075684	28.9151039123535	29.4386692047119	Q8NI22	Q8NI22		Multiple coagulation factor deficiency protein 2	MCFD2	2816	Multiple coagulation factor deficiency protein 2 OS=Homo sapiens OX=9606 GN=MCFD2 PE=1 SV=1	Q9NSD9
25.5772132873535	25.8871364593506	25.5862045288086	25.7330112457275	25.7169628143311	Q8TAF3	Q8TAF3		WD repeat-containing protein 48	WDR48	2818	WD repeat-containing protein 48 OS=Homo sapiens OX=9606 GN=WDR48 PE=1 SV=1	Q9NT99
27.8285064697266	27.9191741943359	27.9737205505371	27.7725353240967	27.7971782684326	Q8TAQ2	Q8TAQ2		SWI/SNF complex subunit SMARCC2	SMARCC2	2819	SWI/SNF complex subunit SMARCC2 OS=Homo sapiens OX=9606 GN=SMARCC2 PE=1 SV=1	Q9NTI5
26.9397735595703	26.659215927124	26.6066780090332	26.5636329650879	26.8143329620361	Q8TAT6	Q8TAT6		Nuclear protein localization protein 4 homolog	NPLOC4	2821	Nuclear protein localization protein 4 homolog OS=Homo sapiens OX=9606 GN=NPLOC4 PE=1 SV=3	Q9NTK5
31.5630645751953	31.6758975982666	31.6810607910156	31.4858207702637	31.5261268615723	Q8TBC4	Q8TBC4		NEDD8-activating enzyme E1 catalytic subunit	UBA3	2826	NEDD8-activating enzyme E1 catalytic subunit OS=Homo sapiens OX=9606 GN=UBA3 PE=1 SV=2	Q9NTM9
27.7574806213379	27.779878616333	28.057653427124	28.0375823974609	28.1080417633057	Q8TCD5	Q8TCD5		5(3)-deoxyribonucleotidase, cytosolic type	NT5C	2828	5(3)-deoxyribonucleotidase, cytosolic type OS=Homo sapiens OX=9606 GN=NT5C PE=1 SV=2	Q9NTZ6
27.8653774261475	27.5593948364258	27.4281425476074	27.8793506622314	27.8517436981201	Q8TDQ7	Q8TDQ7		Glucosamine-6-phosphate isomerase 2	GNPDA2	2836	Glucosamine-6-phosphate isomerase 2 OS=Homo sapiens OX=9606 GN=GNPDA2 PE=1 SV=1	Q9NUJ1
29.1244029998779	29.2323093414307	29.1509056091309	29.5638732910156	29.2564907073975	Q8TEA8	Q8TEA8		D-tyrosyl-tRNA(Tyr) deacylase 1	DTD1	2840	D-aminoacyl-tRNA deacylase 1 OS=Homo sapiens OX=9606 GN=DTD1 PE=1 SV=2	Q9NUP9
NaN	25.8839244842529	26.1772537231445	25.8250999450684	25.8957824707031	Q8TEQ6	Q8TEQ6		Gem-associated protein 5	GEMIN5	2841	Gem-associated protein 5 OS=Homo sapiens OX=9606 GN=GEMIN5 PE=1 SV=3	Q9NUQ9
24.8084297180176	24.7234344482422	24.6006526947021	24.6623706817627	24.853385925293	Q8TEX9	Q8TEX9		Importin-4	IPO4	2843	Importin-4 OS=Homo sapiens OX=9606 GN=IPO4 PE=1 SV=2	Q9NVD7
26.9321327209473	27.2315082550049	27.0955696105957	26.9936695098877	26.5100841522217	Q8WUA8	Q8WUA8		Tsukushin	TSKU	2851	Tsukushi OS=Homo sapiens OX=9606 GN=TSKU PE=1 SV=3	Q9NVS9
25.8821544647217	27.5027141571045	27.1263256072998	NaN	26.0712223052979	Q8WUD4	Q8WUD4		Coiled-coil domain-containing protein 12	CCDC12	2852	Coiled-coil domain-containing protein 12 OS=Homo sapiens OX=9606 GN=CCDC12 PE=1 SV=1	Q9NVX2
28.997631072998	29.006031036377	29.0163764953613	29.0414505004883	28.8094348907471	Q8WUM4	Q8WUM4		Programmed cell death 6-interacting protein	PDCD6IP	2855	Programmed cell death 6-interacting protein OS=Homo sapiens OX=9606 GN=PDCD6IP PE=1 SV=1	Q9NVZ3
26.1788120269775	26.0266704559326	26.112154006958	26.6588077545166	25.9534702301025	Q8WVC0	Q8WVC0		RNA polymerase-associated protein LEO1	LEO1	2862	RNA polymerase-associated protein LEO1 OS=Homo sapiens OX=9606 GN=LEO1 PE=1 SV=1	Q9NW13
27.4695625305176	27.4273433685303	27.2729320526123	27.2831268310547	27.4581851959229	Q8WVM8	Q8WVM8		Sec1 family domain-containing protein 1	SCFD1	2864	Sec1 family domain-containing protein 1 OS=Homo sapiens OX=9606 GN=SCFD1 PE=1 SV=4	Q9NWH9
27.7186222076416	27.8017482757568	27.8092517852783	27.7460556030273	27.959529876709	Q8WVQ1	Q8WVQ1		Soluble calcium-activated nucleotidase 1	CANT1	2866	Soluble calcium-activated nucleotidase 1 OS=Homo sapiens OX=9606 GN=CANT1 PE=1 SV=1	Q9NWV4
27.3385810852051	27.3959922790527	27.4615459442139	27.7822551727295	27.6687812805176	Q8WVY7	Q8WVY7		Ubiquitin-like domain-containing CTD phosphatase 1	UBLCP1	2868	Ubiquitin-like domain-containing CTD phosphatase 1 OS=Homo sapiens OX=9606 GN=UBLCP1 PE=1 SV=2	Q9NWV8
29.4941349029541	29.5804290771484	29.2903728485107	29.5917778015137	29.5022029876709	Q8WW12	Q8WW12		PEST proteolytic signal-containing nuclear protein	PCNP	2870	PEST proteolytic signal-containing nuclear protein OS=Homo sapiens OX=9606 GN=PCNP PE=1 SV=2	Q9NX46
27.4996013641357	27.2721309661865	27.3736000061035	27.2910537719727	27.3696117401123	Q8WW59	Q8WW59		SPRY domain-containing protein 4	SPRYD4	2872	SPRY domain-containing protein 4 OS=Homo sapiens OX=9606 GN=SPRYD4 PE=1 SV=3	Q9NX55
27.9808177947998	27.9201393127441	27.8042125701904	28.173885345459	28.092700958252	Q8WWM7	Q8WWM7		Ataxin-2-like protein	ATXN2L	2875	Ataxin-2-like protein OS=Homo sapiens OX=9606 GN=ATXN2L PE=1 SV=2	Q9NX58
25.718843460083	26.2810039520264	26.2458667755127	26.2630767822266	NaN	Q8WX92	Q8WX92		Negative elongation factor B	NELFB	2880	Negative elongation factor B OS=Homo sapiens OX=9606 GN=NELFB PE=1 SV=1	Q9NX62
28.3330879211426	28.530403137207	28.7915992736816	28.7250747680664	28.3500118255615	Q8WXF1	Q8WXF1		Paraspeckle component 1	PSPC1	2886	Paraspeckle component 1 OS=Homo sapiens OX=9606 GN=PSPC1 PE=1 SV=1	Q9NXG2
27.7409191131592	27.5325222015381	27.4517555236816	27.6314525604248	27.4832382202148	Q8WXX5	Q8WXX5		DnaJ homolog subfamily C member 9	DNAJC9	2888	DnaJ homolog subfamily C member 9 OS=Homo sapiens OX=9606 GN=DNAJC9 PE=1 SV=1	Q9NXH9
28.399133682251	28.5853805541992	28.3945617675781	28.1573543548584	28.5718860626221	Q8WY21	Q8WY21		VPS10 domain-containing receptor SorCS1	SORCS1	2889	VPS10 domain-containing receptor SorCS1 OS=Homo sapiens OX=9606 GN=SORCS1 PE=1 SV=3	Q9NXR7
30.7741546630859	30.4111461639404	29.7163505554199	29.2011165618896	29.2367858886719	Q8WZ42	Q8WZ42		Titin	TTN	2892	Titin OS=Homo sapiens OX=9606 GN=TTN PE=1 SV=4	Q9NXV6
28.7581176757813	28.6899585723877	28.5974025726318	29.1027698516846	29.2064590454102	Q8WZA0	Q8WZA0		Protein LZIC	LZIC	2894	Protein LZIC OS=Homo sapiens OX=9606 GN=LZIC PE=1 SV=1	Q9NY27
25.9400196075439	26.3511238098145	26.5161399841309	26.1044960021973	26.2941093444824	Q8WZA1	Q8WZA1		Protein O-linked-mannose beta-1,2-N-acetylglucosaminyltransferase 1	POMGNT1	2895	Protein O-linked-mannose beta-1,2-N-acetylglucosaminyltransferase 1 OS=Homo sapiens OX=9606 GN=POMGNT1 PE=1 SV=2	Q9NY33
26.2964744567871	26.1341228485107	26.2179317474365	26.5977573394775	26.4534358978271	Q8WZA9	Q8WZA9		Immunity-related GTPase family Q protein	IRGQ	2896	Immunity-related GTPase family Q protein OS=Homo sapiens OX=9606 GN=IRGQ PE=1 SV=1	Q9NYB0
29.8066425323486	29.9971199035645	29.394847869873	29.6081428527832	NaN	Q92466	Q92466		DNA damage-binding protein 2	DDB2	2898	DNA damage-binding protein 2 OS=Homo sapiens OX=9606 GN=DDB2 PE=1 SV=1	Q9NYF8
28.0923480987549	28.1536388397217	28.3983993530273	28.3198013305664	28.2326984405518	Q92499	Q92499		ATP-dependent RNA helicase DDX1	DDX1	2900	ATP-dependent RNA helicase DDX1 OS=Homo sapiens OX=9606 GN=DDX1 PE=1 SV=2	Q9NYL9
31.0126533508301	31.2377433776855	31.1132183074951	31.2973442077637	31.3532123565674	Q92520	Q92520		Protein FAM3C	FAM3C	2901	Protein FAM3C OS=Homo sapiens OX=9606 GN=FAM3C PE=1 SV=1	Q9NYU2
28.7163333892822	28.3810482025146	28.6642112731934	28.3762531280518	28.6929206848145	Q92530	Q92530		Proteasome inhibitor PI31 subunit	PSMF1	2904	Proteasome inhibitor PI31 subunit OS=Homo sapiens OX=9606 GN=PSMF1 PE=1 SV=2	Q9NZ08
29.7411441802979	29.7502155303955	29.4128227233887	29.7493667602539	30.4035491943359	Q92597	Q92597		Protein NDRG1	NDRG1	2911	Protein NDRG1 OS=Homo sapiens OX=9606 GN=NDRG1 PE=1 SV=1	Q9NZ53
29.1139621734619	29.1291790008545	29.2309818267822	29.3471622467041	29.1548938751221	Q92598	Q92598		Heat shock protein 105 kDa	HSPH1	2912	Heat shock protein 105 kDa OS=Homo sapiens OX=9606 GN=HSPH1 PE=1 SV=1	Q9NZD2
25.9991855621338	25.8204822540283	26.2125244140625	26.1303768157959	26.2305202484131	Q92599	Q92599		Septin-8	SEPT8	2913	Septin-8 OS=Homo sapiens OX=9606 GN=SEPTIN8 PE=1 SV=4	Q9NZL4
32.1323738098145	32.040584564209	32.1397438049316	32.1633911132813	32.3667182922363	Q92688	Q92688		Acidic leucine-rich nuclear phosphoprotein 32 family member B	ANP32B	2921	Acidic leucine-rich nuclear phosphoprotein 32 family member B OS=Homo sapiens OX=9606 GN=ANP32B PE=1 SV=1	Q9NZM1
25.6031455993652	25.8298740386963	25.8733787536621	26.6364402770996	25.9011573791504	Q92696	Q92696		Geranylgeranyl transferase type-2 subunit alpha	RABGGTA	2923	Geranylgeranyl transferase type-2 subunit alpha OS=Homo sapiens OX=9606 GN=RABGGTA PE=1 SV=2	Q9NZU0
26.7212982177734	26.868558883667	26.9604682922363	26.9182071685791	26.7470149993896	Q92733	Q92733		Proline-rich protein PRCC	PRCC	2925	Proline-rich protein PRCC OS=Homo sapiens OX=9606 GN=PRCC PE=1 SV=1	Q9NZV1
28.9918060302734	28.9528255462646	28.673002243042	28.9730625152588	28.8312568664551	Q92734	Q92734		Protein TFG	TFG	2926	Protein TFG OS=Homo sapiens OX=9606 GN=TFG PE=1 SV=2	Q9NZZ3
29.1622142791748	28.904577255249	29.0392303466797	29.1222076416016	28.9951801300049	Q92743	Q92743		Serine protease HTRA1	HTRA1	2927	Serine protease HTRA1 OS=Homo sapiens OX=9606 GN=HTRA1 PE=1 SV=1	Q9P000
27.8156776428223	27.7093162536621	28.0186061859131	27.6139316558838	27.2837448120117	Q92747	Q92747		Actin-related protein 2/3 complex subunit 1A	ARPC1A	2928	Actin-related protein 2/3 complex subunit 1A OS=Homo sapiens OX=9606 GN=ARPC1A PE=1 SV=2	Q9P013
27.6526679992676	27.7493839263916	27.9366874694824	27.7676181793213	27.3138027191162	Q92769	Q92769		Histone deacetylase 2	HDAC2	2929	Histone deacetylase 2 OS=Homo sapiens OX=9606 GN=HDAC2 PE=1 SV=2	Q9P016
32.2492637634277	32.0554008483887	32.2768058776855	32.0119209289551	32.2516632080078	Q92783	Q92783		Signal transducing adapter molecule 1	STAM	2930	Signal transducing adapter molecule 1 OS=Homo sapiens OX=9606 GN=STAM PE=1 SV=3	Q9P035
26.5413970947266	26.7493190765381	26.773416519165	27.1524791717529	27.1096858978271	Q92785	Q92785		Zinc finger protein ubi-d4	DPF2	2931	Zinc finger protein ubi-d4 OS=Homo sapiens OX=9606 GN=DPF2 PE=1 SV=2	Q9P0K1
25.7907428741455	25.4731140136719	25.5651741027832	25.9191398620605	26.2440891265869	Q92797	Q92797		Symplekin	SYMPK	2933	Symplekin OS=Homo sapiens OX=9606 GN=SYMPK PE=1 SV=2	Q9P0L0
29.8651561737061	29.8513259887695	29.86106300354	30.0750789642334	30.2080421447754	Q92820	Q92820		Gamma-glutamyl hydrolase	GGH	2936	Gamma-glutamyl hydrolase OS=Homo sapiens OX=9606 GN=GGH PE=1 SV=2	Q9P0R6
28.581579208374	28.4353141784668	28.3704853057861	28.440393447876	28.1908416748047	Q92841	Q92841		Probable ATP-dependent RNA helicase DDX17	DDX17	2938	Probable ATP-dependent RNA helicase DDX17 OS=Homo sapiens OX=9606 GN=DDX17 PE=1 SV=2	Q9P1F3
27.8066120147705	27.9020195007324	27.8692073822021	28.0839557647705	27.8676166534424	Q92859	Q92859		Neogenin	NEO1	2940	Neogenin OS=Homo sapiens OX=9606 GN=NEO1 PE=1 SV=2	Q9P258
27.0446853637695	26.6484222412109	26.8043975830078	27.0984840393066	27.186975479126	Q92882	Q92882		Osteoclast-stimulating factor 1	OSTF1	2943	Osteoclast-stimulating factor 1 OS=Homo sapiens OX=9606 GN=OSTF1 PE=1 SV=2	Q9P287
26.3346481323242	26.4051284790039	26.2899646759033	26.3902626037598	26.6797618865967	Q92888	Q92888		Rho guanine nucleotide exchange factor 1	ARHGEF1	2944	Rho guanine nucleotide exchange factor 1 OS=Homo sapiens OX=9606 GN=ARHGEF1 PE=1 SV=2	Q9P2B2
26.9342708587646	27.2542171478271	27.0482234954834	27.0181827545166	27.1029949188232	Q92890	Q92890		Ubiquitin fusion degradation protein 1 homolog	UFD1L	2945	Ubiquitin recognition factor in ER-associated degradation protein 1 OS=Homo sapiens OX=9606 GN=UFD1 PE=1 SV=3	Q9P2E9
26.855073928833	26.8752555847168	26.8184852600098	26.9589214324951	26.3017330169678	Q92896	Q92896		Golgi apparatus protein 1	GLG1	2946	Golgi apparatus protein 1 OS=Homo sapiens OX=9606 GN=GLG1 PE=1 SV=2	Q9P2N5
27.5022583007813	27.3053035736084	27.2408180236816	27.3017330169678	27.4436378479004	Q92905	Q92905		COP9 signalosome complex subunit 5	COPS5	2948	COP9 signalosome complex subunit 5 OS=Homo sapiens OX=9606 GN=COPS5 PE=1 SV=4	Q9P2T1
29.7280941009521	29.7795181274414	29.4359703063965	30.0182361602783	28.6829452514648	Q92922	Q92922		SWI/SNF complex subunit SMARCC1	SMARCC1	2950	SWI/SNF complex subunit SMARCC1 OS=Homo sapiens OX=9606 GN=SMARCC1 PE=1 SV=3	Q9UBB4
29.9125652313232	29.9776020050049	29.9155597686768	29.9081325531006	29.7889747619629	Q92945	Q92945		Far upstream element-binding protein 2	KHSRP	2953	Far upstream element-binding protein 2 OS=Homo sapiens OX=9606 GN=KHSRP PE=1 SV=4	Q9UBC2
26.0653991699219	25.9911842346191	25.3825492858887	NaN	NaN	Q92954	Q92954		Proteoglycan 4;Proteoglycan 4 C-terminal part	PRG4	2954	Proteoglycan 4 OS=Homo sapiens OX=9606 GN=PRG4 PE=1 SV=3	Q9UBE0
27.4414234161377	27.34104347229	27.5524482727051	27.2716865539551	27.3706092834473	Q92973	Q92973		Transportin-1	TNPO1	2955	Transportin-1 OS=Homo sapiens OX=9606 GN=TNPO1 PE=1 SV=2	Q9UBF1
28.1572589874268	28.2875366210938	28.6636009216309	28.7684078216553	28.3503074645996	Q93009	Q93009		Ubiquitin carboxyl-terminal hydrolase 7	USP7	2960	Ubiquitin carboxyl-terminal hydrolase 7 OS=Homo sapiens OX=9606 GN=USP7 PE=1 SV=2	Q9UBF2
25.4429416656494	25.4735164642334	25.8166542053223	26.0879859924316	25.5765495300293	Q93034	Q93034		Cullin-5	CUL5	2961	Cullin-5 OS=Homo sapiens OX=9606 GN=CUL5 PE=1 SV=4	Q9UBG0
24.5285034179688	24.5597591400146	25.3895568847656	24.7332439422607	24.1006927490234	Q93063	Q93063		Exostosin-2	EXT2	2964	Exostosin-2 OS=Homo sapiens OX=9606 GN=EXT2 PE=1 SV=1	Q9UBQ0
26.2820835113525	27.0420780181885	26.6919231414795	26.3062953948975	25.7810916900635	Q969G3	Q969G3		SWI/SNF-related matrix-associated actin-dependent regulator of chromatin subfamily E member 1	SMARCE1	2965	SWI/SNF-related matrix-associated actin-dependent regulator of chromatin subfamily E member 1 OS=Homo sapiens OX=9606 GN=SMARCE1 PE=1 SV=2	Q9UBQ5
30.4224185943604	30.6164932250977	30.4670391082764	30.4302177429199	30.720775604248	Q969H8	Q969H8		Myeloid-derived growth factor	MYDGF	2967	Myeloid-derived growth factor OS=Homo sapiens OX=9606 GN=MYDGF PE=1 SV=1	Q9UBQ6
27.8843688964844	28.3163528442383	28.4493160247803	28.3967266082764	27.2051773071289	Q969P0	Q969P0		Immunoglobulin superfamily member 8	IGSF8	2970	Immunoglobulin superfamily member 8 OS=Homo sapiens OX=9606 GN=IGSF8 PE=1 SV=1	Q9UBQ7
26.2294025421143	26.4741363525391	26.225399017334	26.3433685302734	26.3009834289551	Q969S3	Q969S3		Zinc finger protein 622	ZNF622	2971	Cytoplasmic 60S subunit biogenesis factor ZNF622 OS=Homo sapiens OX=9606 GN=ZNF622 PE=1 SV=1	Q9UBR2
NaN	26.9403324127197	27.3330459594727	27.4879970550537	27.4505748748779	Q969T9	Q969T9		WW domain-binding protein 2	WBP2	2973	WW domain-binding protein 2 OS=Homo sapiens OX=9606 GN=WBP2 PE=1 SV=1	Q9UBT2
26.581615447998	26.8722057342529	26.6590805053711	26.6868572235107	26.7169876098633	Q969Z4	Q969Z4		Tumor necrosis factor receptor superfamily member 19L	RELT	2976	Tumor necrosis factor receptor superfamily member 19L OS=Homo sapiens OX=9606 GN=RELT PE=1 SV=1	Q9UBX1
NaN	NaN	25.9638900756836	26.0700340270996	26.2510051727295	Q96A49	Q96A49		Synapse-associated protein 1	SYAP1	2977	Synapse-associated protein 1 OS=Homo sapiens OX=9606 GN=SYAP1 PE=1 SV=1	Q9UEY8
30.468786239624	30.0754623413086	30.4869251251221	30.4495334625244	30.3454074859619	Q96A72	Q96A72		Protein mago nashi homolog 2	MAGOHB	2978	Protein mago nashi homolog 2 OS=Homo sapiens OX=9606 GN=MAGOHB PE=1 SV=1	Q9UFN0
26.157190322876	26.0776538848877	26.1520137786865	26.1439628601074	26.3160152435303	Q96AC1;Q9BQL6	Q96AC1		Fermitin family homolog 2	FERMT2	2981	Fermitin family homolog 2 OS=Homo sapiens OX=9606 GN=FERMT2 PE=1 SV=1	Q9UHA4
29.9331169128418	30.2144260406494	30.246150970459	30.2656192779541	30.146858215332	Q96AE4	Q96AE4		Far upstream element-binding protein 1	FUBP1	2982	Far upstream element-binding protein 1 OS=Homo sapiens OX=9606 GN=FUBP1 PE=1 SV=3	Q9UHD1
29.1087379455566	28.9586448669434	29.2219104766846	29.1990337371826	29.0245895385742	Q96AG4	Q96AG4		Leucine-rich repeat-containing protein 59	LRRC59	2983	Leucine-rich repeat-containing protein 59 OS=Homo sapiens OX=9606 GN=LRRC59 PE=1 SV=1	Q9UHD8
28.2665119171143	28.0220508575439	28.1190204620361	28.1682052612305	28.4661045074463	Q96AT9;Q2QD12	Q96AT9		Ribulose-phosphate 3-epimerase	RPE	2987	Ribulose-phosphate 3-epimerase OS=Homo sapiens OX=9606 GN=RPE PE=1 SV=1	Q9UHI8
27.7841300964355	27.7228622436523	27.6912574768066	27.8563804626465	28.2386322021484	Q96AY3	Q96AY3		Peptidyl-prolyl cis-trans isomerase FKBP10	FKBP10	2989	Peptidyl-prolyl cis-trans isomerase FKBP10 OS=Homo sapiens OX=9606 GN=FKBP10 PE=1 SV=1	Q9UHL4
26.1937770843506	26.5953407287598	NaN	26.1936454772949	26.5335330963135	Q96AZ6	Q96AZ6		Interferon-stimulated gene 20 kDa protein	ISG20	2990	Interferon-stimulated gene 20 kDa protein OS=Homo sapiens OX=9606 GN=ISG20 PE=1 SV=2	Q9UHN6
26.4030818939209	26.5957660675049	26.600736618042	26.9062118530273	27.0115871429443	Q96B26	Q96B26		Exosome complex component RRP43	EXOSC8	2992	Exosome complex component RRP43 OS=Homo sapiens OX=9606 GN=EXOSC8 PE=1 SV=1	Q9UHR5
28.2903957366943	28.3957462310791	28.5834102630615	28.8027648925781	28.5794582366943	Q96B97	Q96B97		SH3 domain-containing kinase-binding protein 1	SH3KBP1	2996	SH3 domain-containing kinase-binding protein 1 OS=Homo sapiens OX=9606 GN=SH3KBP1 PE=1 SV=2	Q9UHX1
26.244197845459	25.7195491790771	NaN	26.3492698669434	26.558313369751	Q96BJ3	Q96BJ3		Axin interactor, dorsalization-associated protein	AIDA	2998	Axin interactor, dorsalization-associated protein OS=Homo sapiens OX=9606 GN=AIDA PE=1 SV=1	Q9UHY1
26.7257251739502	26.756591796875	27.1266212463379	26.8181190490723	26.7253341674805	Q96BP3	Q96BP3		Peptidylprolyl isomerase domain and WD repeat-containing protein 1	PPWD1	2999	Peptidylprolyl isomerase domain and WD repeat-containing protein 1 OS=Homo sapiens OX=9606 GN=PPWD1 PE=1 SV=1	Q9UHY7
26.4622325897217	26.4548015594482	26.5077571868896	26.4102821350098	26.9417896270752	Q96BW5	Q96BW5		Phosphotriesterase-related protein	PTER	3000	Phosphotriesterase-related protein OS=Homo sapiens OX=9606 GN=PTER PE=1 SV=1	Q9UI30
28.8756065368652	28.7663879394531	28.6425132751465	29.2111797332764	29.0258312225342	Q96C19	Q96C19		EF-hand domain-containing protein D2	EFHD2	3003	EF-hand domain-containing protein D2 OS=Homo sapiens OX=9606 GN=EFHD2 PE=1 SV=1	Q9UIA9
29.7750034332275	29.8219242095947	29.8366241455078	29.84596824646	29.8525619506836	Q96C86	Q96C86		m7GpppX diphosphatase	DCPS	3006	m7GpppX diphosphatase OS=Homo sapiens OX=9606 GN=DCPS PE=1 SV=2	Q9UJJ9
30.7588310241699	30.4146785736084	30.2750873565674	30.4989547729492	30.8225173950195	Q96C90	Q96C90		Protein phosphatase 1 regulatory subunit 14B	PPP1R14B	3007	Protein phosphatase 1 regulatory subunit 14B OS=Homo sapiens OX=9606 GN=PPP1R14B PE=1 SV=3	Q9UJU6
30.4122581481934	30.8230476379395	30.8299427032471	30.7924995422363	30.124231338501	Q96CG8	Q96CG8		Collagen triple helix repeat-containing protein 1	CTHRC1	3009	Collagen triple helix repeat-containing protein 1 OS=Homo sapiens OX=9606 GN=CTHRC1 PE=1 SV=1	Q9UJY5
27.7272834777832	27.7827548980713	27.8670864105225	27.8145790100098	27.485237121582	Q96CN7	Q96CN7		Isochorismatase domain-containing protein 1	ISOC1	3011	Isochorismatase domain-containing protein 1 OS=Homo sapiens OX=9606 GN=ISOC1 PE=1 SV=3	Q9UK41
26.0012493133545	NaN	25.8832035064697	25.4392681121826	25.9780368804932	Q96CP2;Q4VC44	Q96CP2		FLYWCH family member 2	FLYWCH2	3012	FLYWCH family member 2 OS=Homo sapiens OX=9606 GN=FLYWCH2 PE=1 SV=1	Q9UK45
29.1173114776611	28.6415481567383	28.5973663330078	28.9134216308594	28.5888156890869	Q96CT7	Q96CT7		Coiled-coil domain-containing protein 124	CCDC124	3013	Coiled-coil domain-containing protein 124 OS=Homo sapiens OX=9606 GN=CCDC124 PE=1 SV=1	Q9UK76
26.3589401245117	26.5209579467773	NaN	26.4247188568115	25.9370574951172	Q96CW1	Q96CW1		AP-2 complex subunit mu	AP2M1	3015	AP-2 complex subunit mu OS=Homo sapiens OX=9606 GN=AP2M1 PE=1 SV=2	Q9UKF7
26.9144477844238	26.6638374328613	26.6358871459961	26.7278022766113	27.3954200744629	Q96D15	Q96D15		Reticulocalbin-3	RCN3	3018	Reticulocalbin-3 OS=Homo sapiens OX=9606 GN=RCN3 PE=1 SV=1	Q9UKK9
26.7554454803467	27.2266483306885	27.0765323638916	26.7034549713135	27.1147575378418	Q96DB5	Q96DB5		Regulator of microtubule dynamics protein 1	RMDN1	3019	Regulator of microtubule dynamics protein 1 OS=Homo sapiens OX=9606 GN=RMDN1 PE=1 SV=1	Q9UKM7
25.6773700714111	25.7098026275635	25.8835525512695	25.7475280761719	25.849645614624	Q96DE0	Q96DE0		U8 snoRNA-decapping enzyme	NUDT16	3021	U8 snoRNA-decapping enzyme OS=Homo sapiens OX=9606 GN=NUDT16 PE=1 SV=2	Q9UKU6
28.6981315612793	28.5103569030762	28.5156288146973	28.4984226226807	28.8755493164063	Q96DG6	Q96DG6		Carboxymethylenebutenolidase homolog	CMBL	3022	Carboxymethylenebutenolidase homolog OS=Homo sapiens OX=9606 GN=CMBL PE=1 SV=1	Q9UKV3
28.8754901885986	29.2053165435791	29.255163192749	28.8741416931152	29.1950263977051	Q96EK6	Q96EK6		Glucosamine 6-phosphate N-acetyltransferase	GNPNAT1	3032	Glucosamine 6-phosphate N-acetyltransferase OS=Homo sapiens OX=9606 GN=GNPNAT1 PE=1 SV=1	Q9UKX7
28.0271759033203	28.1751232147217	28.3888263702393	28.2754650115967	27.6714839935303	Q96EP5	Q96EP5		DAZ-associated protein 1	DAZAP1	3036	DAZ-associated protein 1 OS=Homo sapiens OX=9606 GN=DAZAP1 PE=1 SV=1	Q9UKY7
28.2850246429443	28.0078506469727	28.5210704803467	27.908561706543	28.0272827148438	Q96ER3	Q96ER3		Protein SAAL1	SAAL1	3038	Protein SAAL1 OS=Homo sapiens OX=9606 GN=SAAL1 PE=1 SV=2	Q9UKZ9
26.8415813446045	26.7008113861084	26.7619247436523	26.9160442352295	26.9781475067139	Q96EY5	Q96EY5		Multivesicular body subunit 12A	MVB12A	3043	Multivesicular body subunit 12A OS=Homo sapiens OX=9606 GN=MVB12A PE=1 SV=1	Q9UL46
24.1415672302246	NaN	24.6300640106201	24.3854160308838	24.5770969390869	Q96F86	Q96F86		Enhancer of mRNA-decapping protein 3	EDC3	3047	Enhancer of mRNA-decapping protein 3 OS=Homo sapiens OX=9606 GN=EDC3 PE=1 SV=1	Q9ULA0
26.3571796417236	26.035717010498	26.0662422180176	26.3614025115967	26.5357284545898	Q96FJ0	Q96FJ0		AMSH-like protease	STAMBPL1	3049	AMSH-like protease OS=Homo sapiens OX=9606 GN=STAMBPL1 PE=1 SV=2	Q9ULC4	A0A3B3IRV3
29.4557781219482	29.6883411407471	29.4989547729492	29.2987422943115	29.5809860229492	Q96FJ2	Q96FJ2		Dynein light chain 2, cytoplasmic	DYNLL2	3050	Dynein light chain 2, cytoplasmic OS=Homo sapiens OX=9606 GN=DYNLL2 PE=1 SV=1	Q9ULF5
30.0903053283691	30.0373458862305	30.0612373352051	30.1022453308105	30.1316089630127	Q96FQ6	Q96FQ6		Protein S100-A16	S100A16	3053	Protein S100-A16 OS=Homo sapiens OX=9606 GN=S100A16 PE=1 SV=1	Q9ULU4
27.1593284606934	27.2961406707764	27.1966686248779	27.5759296417236	27.5421504974365	Q96FV2	Q96FV2		Secernin-2	SCRN2	3055	Secernin-2 OS=Homo sapiens OX=9606 GN=SCRN2 PE=1 SV=3	Q9ULV4
29.9632015228271	29.9655418395996	29.850923538208	29.6969051361084	30.1150798797607	Q96FW1	Q96FW1		Ubiquitin thioesterase OTUB1	OTUB1	3056	Ubiquitin thioesterase OTUB1 OS=Homo sapiens OX=9606 GN=OTUB1 PE=1 SV=2	Q9UMF0
29.645694732666	29.8308792114258	29.6725635528564	29.6415481567383	29.9648532867432	Q96G03	Q96G03		Phosphoglucomutase-2	PGM2	3059	Phosphopentomutase OS=Homo sapiens OX=9606 GN=PGM2 PE=1 SV=4	Q9UMS4
26.6141414642334	26.4598579406738	26.8225021362305	26.8220157623291	27.0303382873535	Q96GD0	Q96GD0		Pyridoxal phosphate phosphatase	PDXP	3064	Chronophin OS=Homo sapiens OX=9606 GN=PDXP PE=1 SV=2	Q9UMX5
26.6470508575439	27.3118133544922	27.1500587463379	27.0992870330811	27.0352764129639	Q96GG9	Q96GG9		DCN1-like protein 1	DCUN1D1	3065	DCN1-like protein 1 OS=Homo sapiens OX=9606 GN=DCUN1D1 PE=1 SV=1	Q9UMY4
27.6310367584229	27.3597602844238	27.3946838378906	27.5062007904053	27.416109085083	Q96GQ7	Q96GQ7		Probable ATP-dependent RNA helicase DDX27	DDX27	3068	Probable ATP-dependent RNA helicase DDX27 OS=Homo sapiens OX=9606 GN=DDX27 PE=1 SV=2	Q9UN66	Q9Y5F0
31.2756977081299	30.7994651794434	30.781364440918	31.1819267272949	31.540885925293	Q96GU1	Q96GU1		P antigen family member 5	PAGE5	3070	P antigen family member 5 OS=Homo sapiens OX=9606 GN=PAGE5 PE=1 SV=2	Q9UN70
27.4231815338135	27.5005130767822	27.4587326049805	27.4744453430176	27.6880588531494	Q96GX9	Q96GX9		Methylthioribulose-1-phosphate dehydratase	APIP	3071	Methylthioribulose-1-phosphate dehydratase OS=Homo sapiens OX=9606 GN=APIP PE=1 SV=1	Q9UN81
27.8907585144043	27.8485832214355	27.9428520202637	27.9806003570557	28.1468105316162	Q96HC4	Q96HC4		PDZ and LIM domain protein 5	PDLIM5	3074	PDZ and LIM domain protein 5 OS=Homo sapiens OX=9606 GN=PDLIM5 PE=1 SV=5	Q9UN86
27.793212890625	27.7278022766113	27.4541893005371	27.5718860626221	28.1362857818604	Q96HE7	Q96HE7		ERO1-like protein alpha	ERO1L	3076	ERO1-like protein alpha OS=Homo sapiens OX=9606 GN=ERO1A PE=1 SV=2	Q9UNH7
26.0260372161865	25.6260871887207	25.8477821350098	25.2512950897217	25.6432018280029	Q96HY6	Q96HY6		DDRGK domain-containing protein 1	DDRGK1	3080	DDRGK domain-containing protein 1 OS=Homo sapiens OX=9606 GN=DDRGK1 PE=1 SV=2	Q9UNM6
26.9359569549561	NaN	27.0218925476074	27.0991878509521	26.8779487609863	Q96I15	Q96I15		Selenocysteine lyase	SCLY	3081	Selenocysteine lyase OS=Homo sapiens OX=9606 GN=SCLY PE=1 SV=4	Q9UNN5
28.1839504241943	27.5576419830322	27.5956954956055	28.06640625	28.0058174133301	Q96I24	Q96I24		Far upstream element-binding protein 3	FUBP3	3083	Far upstream element-binding protein 3 OS=Homo sapiens OX=9606 GN=FUBP3 PE=1 SV=2	Q9UNN8
30.4233207702637	30.2501106262207	30.2040824890137	30.2220478057861	30.5643825531006	Q96IU4	Q96IU4		Alpha/beta hydrolase domain-containing protein 14B	ABHD14B	3088	Putative protein-lysine deacylase ABHD14B OS=Homo sapiens OX=9606 GN=ABHD14B PE=1 SV=1	Q9UNW1
26.6949806213379	NaN	26.1434173583984	26.6189098358154	26.4273281097412	Q96IZ0	Q96IZ0		PRKC apoptosis WT1 regulator protein	PAWR	3090	PRKC apoptosis WT1 regulator protein OS=Homo sapiens OX=9606 GN=PAWR PE=1 SV=1	Q9UNZ2
26.5450115203857	26.4376335144043	27.2284851074219	26.9504928588867	26.7131900787354	Q96JP9	Q96JP9		Cadherin-related family member 1	CDHR1	3099	Cadherin-related family member 1 OS=Homo sapiens OX=9606 GN=CDHR1 PE=1 SV=2	Q9UPT8
28.0198268890381	27.5425205230713	27.4638080596924	28.1224803924561	28.1946964263916	Q96K17	Q96K17		Transcription factor BTF3 homolog 4	BTF3L4	3100	Transcription factor BTF3 homolog 4 OS=Homo sapiens OX=9606 GN=BTF3L4 PE=1 SV=1	Q9UPU5
28.9559879302979	29.0012874603271	28.8720588684082	29.0308895111084	29.0609798431396	Q96KP4	Q96KP4		Cytosolic non-specific dipeptidase	CNDP2	3106	Cytosolic non-specific dipeptidase OS=Homo sapiens OX=9606 GN=CNDP2 PE=1 SV=2	Q9UPY8
25.2555503845215	25.086669921875	25.0259742736816	25.3825492858887	25.4755897521973	Q96KR1	Q96KR1		Zinc finger RNA-binding protein	ZFR	3108	Zinc finger RNA-binding protein OS=Homo sapiens OX=9606 GN=ZFR PE=1 SV=2	Q9UQ35
26.9957180023193	26.5238914489746	27.1927223205566	26.9228630065918	27.1125717163086	Q96LR5	Q96LR5		Ubiquitin-conjugating enzyme E2 E2	UBE2E2	3114	Ubiquitin-conjugating enzyme E2 E2 OS=Homo sapiens OX=9606 GN=UBE2E2 PE=1 SV=1	Q9UQ53
26.7528953552246	26.6877918243408	26.5141544342041	26.5150279998779	26.2575302124023	Q96M27	Q96M27		Protein PRRC1	PRRC1	3116	Protein PRRC1 OS=Homo sapiens OX=9606 GN=PRRC1 PE=1 SV=1	Q9UQ80
26.1366291046143	NaN	25.9271202087402	25.9856796264648	NaN	Q96MM7;Q8IZP7	Q96MM7		Heparan-sulfate 6-O-sulfotransferase 2	HS6ST2	3118	Heparan-sulfate 6-O-sulfotransferase 2 OS=Homo sapiens OX=9606 GN=HS6ST2 PE=1 SV=2	Q9Y221
26.2528285980225	26.479959487915	26.4681339263916	25.5851726531982	26.6484222412109	Q96MU7	Q96MU7		YTH domain-containing protein 1	YTHDC1	3120	YTH domain-containing protein 1 OS=Homo sapiens OX=9606 GN=YTHDC1 PE=1 SV=3	Q9Y224
26.5275192260742	26.6131591796875	26.7055644989014	26.6915225982666	26.8498363494873	Q96MW1	Q96MW1		Coiled-coil domain-containing protein 43	CCDC43	3122	Coiled-coil domain-containing protein 43 OS=Homo sapiens OX=9606 GN=CCDC43 PE=1 SV=2	Q9Y230
28.0577564239502	27.8950996398926	28.1094360351563	28.2074146270752	28.2482566833496	Q96P70	Q96P70		Importin-9	IPO9	3129	Importin-9 OS=Homo sapiens OX=9606 GN=IPO9 PE=1 SV=3	Q9Y237
27.9101066589355	27.8766613006592	27.8504905700684	28.0745944976807	28.3203182220459	Q96PD2	Q96PD2		Discoidin, CUB and LCCL domain-containing protein 2	DCBLD2	3130	Discoidin, CUB and LCCL domain-containing protein 2 OS=Homo sapiens OX=9606 GN=DCBLD2 PE=1 SV=1	Q9Y262
27.3185520172119	27.1871643066406	27.3978691101074	27.5725364685059	27.6181392669678	Q96PZ0	Q96PZ0		Pseudouridylate synthase 7 homolog	PUS7	3135	Pseudouridylate synthase 7 homolog OS=Homo sapiens OX=9606 GN=PUS7 PE=1 SV=2	Q9Y263
26.903112411499	26.8211631774902	26.8942337036133	26.9599170684814	26.6747875213623	Q96Q11	Q96Q11		CCA tRNA nucleotidyltransferase 1, mitochondrial	TRNT1	3136	CCA tRNA nucleotidyltransferase 1, mitochondrial OS=Homo sapiens OX=9606 GN=TRNT1 PE=1 SV=2	Q9Y265
26.2299880981445	25.9926109313965	26.2078037261963	26.2695465087891	25.9775791168213	Q96QC0	Q96QC0		Serine/threonine-protein phosphatase 1 regulatory subunit 10	PPP1R10	3137	Serine/threonine-protein phosphatase 1 regulatory subunit 10 OS=Homo sapiens OX=9606 GN=PPP1R10 PE=1 SV=1	Q9Y266
27.9957180023193	27.8792934417725	28.1361389160156	28.0820770263672	27.8208599090576	Q96QK1	Q96QK1		Vacuolar protein sorting-associated protein 35	VPS35	3138	Vacuolar protein sorting-associated protein 35 OS=Homo sapiens OX=9606 GN=VPS35 PE=1 SV=2	Q9Y281
27.4528541564941	27.2897357940674	27.1966686248779	27.4008026123047	27.5959091186523	Q96QR8;Q9UJV8	Q96QR8		Transcriptional activator protein Pur-beta	PURB	3139	Transcriptional activator protein Pur-beta OS=Homo sapiens OX=9606 GN=PURB PE=1 SV=3	Q9Y287
27.3574142456055	28.7110576629639	28.9602756500244	28.569751739502	NaN	Q96RW7	Q96RW7		Hemicentin-1	HMCN1	3149	Hemicentin-1 OS=Homo sapiens OX=9606 GN=HMCN1 PE=1 SV=2	Q9Y2Q5
29.0171737670898	29.5824222564697	29.8123455047607	29.7393264770508	29.4135894775391	Q96S86;Q86UW8	Q96S86		Hyaluronan and proteoglycan link protein 3	HAPLN3	3155	Hyaluronan and proteoglycan link protein 3 OS=Homo sapiens OX=9606 GN=HAPLN3 PE=2 SV=1	Q9Y2S6	A0A024R1R8
26.3724536895752	26.7088565826416	26.7184257507324	26.8063659667969	27.1790218353271	Q96ST2	Q96ST2		Protein IWS1 homolog	IWS1	3158	Protein IWS1 homolog OS=Homo sapiens OX=9606 GN=IWS1 PE=1 SV=2	Q9Y2U8
26.9804363250732	27.0466651916504	27.0601291656494	26.9359569549561	26.9694995880127	Q96ST3	Q96ST3		Paired amphipathic helix protein Sin3a	SIN3A	3159	Paired amphipathic helix protein Sin3a OS=Homo sapiens OX=9606 GN=SIN3A PE=1 SV=2	Q9Y2V2
25.9696311950684	26.4232940673828	26.370626449585	25.9696979522705	26.1735420227051	Q96SZ5	Q96SZ5		2-aminoethanethiol dioxygenase	ADO	3161	2-aminoethanethiol dioxygenase OS=Homo sapiens OX=9606 GN=ADO PE=1 SV=2	Q9Y2W1
26.3992881774902	27.6510257720947	27.3150997161865	26.4420566558838	27.0611610412598	Q96T23	Q96T23		Remodeling and spacing factor 1	RSF1	3162	Remodeling and spacing factor 1 OS=Homo sapiens OX=9606 GN=RSF1 PE=1 SV=2	Q9Y2W2
28.6953125	28.9299621582031	28.8486423492432	28.869119644165	28.956127166748	Q96TA1	Q96TA1		Niban-like protein 1	FAM129B	3166	Protein Niban 2 OS=Homo sapiens OX=9606 GN=NIBAN2 PE=1 SV=3	Q9Y2X7
27.137508392334	27.3113803863525	27.6347103118896	27.3481540679932	27.594202041626	Q96TC7	Q96TC7		Regulator of microtubule dynamics protein 3	RMDN3	3168	Regulator of microtubule dynamics protein 3 OS=Homo sapiens OX=9606 GN=RMDN3 PE=1 SV=2	Q9Y2Z0
27.657787322998	27.5926342010498	27.1718826293945	27.8601760864258	27.6787548065186	Q99417	Q99417		C-Myc-binding protein	MYCBP	3169	c-Myc-binding protein OS=Homo sapiens OX=9606 GN=MYCBP PE=1 SV=3	Q9Y312
28.7164974212646	28.6172981262207	28.6724624633789	28.4883422851563	28.8356609344482	Q99426	Q99426		Tubulin-folding cofactor B	TBCB	3170	Tubulin-folding cofactor B OS=Homo sapiens OX=9606 GN=TBCB PE=1 SV=2	Q9Y315
29.8694286346436	29.6297168731689	29.4539546966553	29.7456855773926	29.8308048248291	Q99436	Q99436		Proteasome subunit beta type-7	PSMB7	3172	Proteasome subunit beta type-7 OS=Homo sapiens OX=9606 GN=PSMB7 PE=1 SV=1	Q9Y316
27.6380290985107	27.4915962219238	27.3129386901855	27.614070892334	27.0247478485107	Q99459	Q99459		Cell division cycle 5-like protein	CDC5L	3175	Cell division cycle 5-like protein OS=Homo sapiens OX=9606 GN=CDC5L PE=1 SV=2	Q9Y376
NaN	24.9608001708984	26.3934898376465	27.3701934814453	NaN	Q99460	Q99460		26S proteasome non-ATPase regulatory subunit 1	PSMD1	3176	26S proteasome non-ATPase regulatory subunit 1 OS=Homo sapiens OX=9606 GN=PSMD1 PE=1 SV=2	Q9Y383
29.6247596740723	29.6530609130859	29.7183933258057	29.8662033081055	29.931568145752	Q99471	Q99471		Prefoldin subunit 5	PFDN5	3178	Prefoldin subunit 5 OS=Homo sapiens OX=9606 GN=PFDN5 PE=1 SV=2	Q9Y3A3
26.1710433959961	26.3146152496338	26.41676902771	26.3582859039307	26.3723545074463	Q99496	Q99496		E3 ubiquitin-protein ligase RING2	RNF2	3180	E3 ubiquitin-protein ligase RING2 OS=Homo sapiens OX=9606 GN=RNF2 PE=1 SV=1	Q9Y3B4
33.0032157897949	33.0074005126953	33.1478462219238	33.1048545837402	33.3048400878906	Q99497	Q99497		Protein deglycase DJ-1	PARK7	3181	Parkinson disease protein 7 OS=Homo sapiens OX=9606 GN=PARK7 PE=1 SV=2	Q9Y3B8
25.361083984375	24.2440166473389	NaN	24.5798034667969	25.0739822387695	Q99519	Q99519		Sialidase-1	NEU1	3182	Sialidase-1 OS=Homo sapiens OX=9606 GN=NEU1 PE=1 SV=1	Q9Y3B9
28.707935333252	28.810417175293	28.9554901123047	28.8812198638916	29.0469512939453	Q99536	Q99536		Synaptic vesicle membrane protein VAT-1 homolog	VAT1	3183	Synaptic vesicle membrane protein VAT-1 homolog OS=Homo sapiens OX=9606 GN=VAT1 PE=1 SV=2	Q9Y3C6
25.7926063537598	25.7334518432617	26.3589572906494	26.6447143554688	26.8469696044922	Q99538	Q99538		Legumain	LGMN	3184	Legumain OS=Homo sapiens OX=9606 GN=LGMN PE=1 SV=1	Q9Y3C8
NaN	26.2384147644043	26.2907905578613	26.236644744873	NaN	Q99549	Q99549		M-phase phosphoprotein 8	MPHOSPH8	3187	M-phase phosphoprotein 8 OS=Homo sapiens OX=9606 GN=MPHOSPH8 PE=1 SV=2	Q9Y3E1
25.9623241424561	26.0385665893555	25.8980445861816	26.2545604705811	26.5728969573975	Q99574	Q99574		Neuroserpin	SERPINI1	3189	Neuroserpin OS=Homo sapiens OX=9606 GN=SERPINI1 PE=1 SV=1	Q9Y3F4
30.6091995239258	30.1927223205566	30.2967967987061	30.7680130004883	30.8748149871826	Q99584	Q99584		Protein S100-A13	S100A13	3192	Protein S100-A13 OS=Homo sapiens OX=9606 GN=S100A13 PE=1 SV=1	Q9Y3I0
25.9004421234131	26.5420475006104	26.064022064209	26.2087535858154	26.2986431121826	Q99590	Q99590		Protein SCAF11	SCAF11	3193	Protein SCAF11 OS=Homo sapiens OX=9606 GN=SCAF11 PE=1 SV=2	Q9Y3X0
27.9044914245605	27.7604675292969	27.7029914855957	27.7352485656738	27.7060928344727	Q99598	Q99598		Translin-associated protein X	TSNAX	3194	Translin-associated protein X OS=Homo sapiens OX=9606 GN=TSNAX PE=1 SV=1	Q9Y490
28.5522651672363	28.5695343017578	28.5657253265381	28.5166816711426	28.1710720062256	Q99613;B5ME19	Q99613;B5ME19		Eukaryotic translation initiation factor 3 subunit C;Eukaryotic translation initiation factor 3 subunit C-like protein	EIF3C;EIF3CL	3196	Eukaryotic translation initiation factor 3 subunit C OS=Homo sapiens OX=9606 GN=EIF3C PE=1 SV=1;Eukaryotic translation initiation factor 3 subunit C-like protein OS=Homo sapiens OX=9606 GN=EIF3CL PE=1 SV=1	Q9Y4E8
27.4704170227051	27.4633407592773	27.4098129272461	27.7697010040283	27.7607841491699	Q99614	Q99614		Tetratricopeptide repeat protein 1	TTC1	3197	Tetratricopeptide repeat protein 1 OS=Homo sapiens OX=9606 GN=TTC1 PE=1 SV=1	Q9Y4K0
28.2438163757324	28.1224308013916	28.2783031463623	28.1231212615967	28.0152072906494	Q99627	Q99627		COP9 signalosome complex subunit 8	COPS8	3200	COP9 signalosome complex subunit 8 OS=Homo sapiens OX=9606 GN=COPS8 PE=1 SV=1	Q9Y4W6
27.3934574127197	27.1520919799805	27.3717727661133	26.8445777893066	27.3385810852051	Q99650	Q99650		Oncostatin-M-specific receptor subunit beta	OSMR	3201	Oncostatin-M-specific receptor subunit beta OS=Homo sapiens OX=9606 GN=OSMR PE=1 SV=1	Q9Y4X5
28.3165683746338	28.4700679779053	28.4320125579834	28.7058620452881	28.9118232727051	Q99674	Q99674		Cell growth regulator with EF hand domain protein 1	CGREF1	3202	Cell growth regulator with EF hand domain protein 1 OS=Homo sapiens OX=9606 GN=CGREF1 PE=1 SV=3	Q9Y4Y9
26.4409008026123	26.0472259521484	26.4348373413086	26.3671646118164	26.5483665466309	Q99700	Q99700		Ataxin-2	ATXN2	3205	Ataxin-2 OS=Homo sapiens OX=9606 GN=ATXN2 PE=1 SV=2	Q9Y4Z0
25.8979301452637	25.9841575622559	25.5927772521973	25.7591075897217	26.4826393127441	Q99707	Q99707		Methionine synthase	MTR	3206	Methionine synthase OS=Homo sapiens OX=9606 GN=MTR PE=1 SV=2	Q9Y520
24.2020225524902	24.9197082519531	26.6852531433105	27.1872577667236	NaN	Q99715	Q99715		Collagen alpha-1(XII) chain	COL12A1	3208	Collagen alpha-1(XII) chain OS=Homo sapiens OX=9606 GN=COL12A1 PE=1 SV=2	Q9Y570
29.2086925506592	29.3500537872314	29.1515598297119	29.2048988342285	29.405517578125	Q99729	Q99729		Heterogeneous nuclear ribonucleoprotein A/B	HNRNPAB	3209	Heterogeneous nuclear ribonucleoprotein A/B OS=Homo sapiens OX=9606 GN=HNRNPAB PE=1 SV=2	Q9Y5A9
29.4360904693604	29.3860321044922	29.352560043335	29.536548614502	29.5957660675049	Q99733	Q99733		Nucleosome assembly protein 1-like 4	NAP1L4	3210	Nucleosome assembly protein 1-like 4 OS=Homo sapiens OX=9606 GN=NAP1L4 PE=1 SV=1	Q9Y5B9
28.8662910461426	28.5808963775635	28.550724029541	28.5765056610107	28.8581008911133	Q99757	Q99757		Thioredoxin, mitochondrial	TXN2	3211	Thioredoxin, mitochondrial OS=Homo sapiens OX=9606 GN=TXN2 PE=1 SV=2	Q9Y5E4
28.6698970794678	28.4769191741943	28.6103096008301	28.668004989624	28.8214378356934	Q99798	Q99798		Aconitate hydratase, mitochondrial	ACO2	3213	Aconitate hydratase, mitochondrial OS=Homo sapiens OX=9606 GN=ACO2 PE=1 SV=2	Q9Y5H3	Q9Y5H2
26.9581470489502	27.2756862640381	27.3144950866699	27.2668704986572	26.7332439422607	Q99816	Q99816		Tumor susceptibility gene 101 protein	TSG101	3215	Tumor susceptibility gene 101 protein OS=Homo sapiens OX=9606 GN=TSG101 PE=1 SV=2	Q9Y5J7
30.1280479431152	30.2096691131592	30.4098320007324	30.2724208831787	29.6081600189209	Q99832	Q99832		T-complex protein 1 subunit eta	CCT7	3217	T-complex protein 1 subunit eta OS=Homo sapiens OX=9606 GN=CCT7 PE=1 SV=2	Q9Y5K6
26.2294750213623	26.2121715545654	26.0878429412842	26.322546005249	NaN	Q99848	Q99848		Probable rRNA-processing protein EBP2	EBNA1BP2	3218	Probable rRNA-processing protein EBP2 OS=Homo sapiens OX=9606 GN=EBNA1BP2 PE=1 SV=2	Q9Y5L0
30.1174354553223	30.1543636322021	30.2266483306885	30.1582221984863	29.9211044311523	Q99873;Q9NR22	Q99873		Protein arginine N-methyltransferase 1	PRMT1	3219	Protein arginine N-methyltransferase 1 OS=Homo sapiens OX=9606 GN=PRMT1 PE=1 SV=3	Q9Y5L4
26.9673023223877	26.8707942962646	26.7444515228271	27.0991878509521	26.6666851043701	Q99961;Q99962	Q99961		Endophilin-A2	SH3GL1	3222	Endophilin-A2 OS=Homo sapiens OX=9606 GN=SH3GL1 PE=1 SV=1	Q9Y5S9
27.4782314300537	28.2243041992188	28.4621696472168	27.956485748291	27.4211750030518	Q99985	Q99985		Semaphorin-3C	SEMA3C	3223	Semaphorin-3C OS=Homo sapiens OX=9606 GN=SEMA3C PE=2 SV=2	Q9Y5X3
27.6875247955322	27.5949840545654	27.5544986724854	27.6080188751221	26.9738845825195	Q9BQ52	Q9BQ52		Zinc phosphodiesterase ELAC protein 2	ELAC2	3231	Zinc phosphodiesterase ELAC protein 2 OS=Homo sapiens OX=9606 GN=ELAC2 PE=1 SV=2	Q9Y625
27.4386501312256	27.3838500976563	27.2525043487549	27.5724639892578	26.8585166931152	Q9BQ61	Q9BQ61		Uncharacterized protein C19orf43	C19orf43	3232	Telomerase RNA component interacting RNase OS=Homo sapiens OX=9606 GN=TRIR PE=1 SV=1	Q9Y678
26.8232307434082	26.7950115203857	26.8763103485107	26.761417388916	26.437427520752	Q9BQ67	Q9BQ67		Glutamate-rich WD repeat-containing protein 1	GRWD1	3233	Glutamate-rich WD repeat-containing protein 1 OS=Homo sapiens OX=9606 GN=GRWD1 PE=1 SV=1	Q9Y696
NaN	26.6166667938232	26.7441959381104	26.4077396392822	26.4107513427734	Q9BQ69	Q9BQ69		O-acetyl-ADP-ribose deacetylase MACROD1	MACROD1	3234	ADP-ribose glycohydrolase MACROD1 OS=Homo sapiens OX=9606 GN=MACROD1 PE=1 SV=2	Q9Y6C2
27.8569755554199	27.2041511535645	27.6123142242432	27.8488807678223	27.574197769165	Q9BQA1	Q9BQA1		Methylosome protein 50	WDR77	3236	Methylosome protein WDR77 OS=Homo sapiens OX=9606 GN=WDR77 PE=1 SV=1	Q9Y6E0
26.527624130249	26.1902198791504	26.5561084747314	26.6649227142334	26.730525970459	Q9BQI0	Q9BQI0		Allograft inflammatory factor 1-like	AIF1L	3241	Allograft inflammatory factor 1-like OS=Homo sapiens OX=9606 GN=AIF1L PE=1 SV=1	Q9Y6H1	Q5T1J5
24.3687953948975	24.0374145507813	23.4478359222412	24.3318328857422	24.9039859771729	Q9BQT9	Q9BQT9		Calsyntenin-3	CLSTN3	3244	Calsyntenin-3 OS=Homo sapiens OX=9606 GN=CLSTN3 PE=1 SV=1	Q9Y6I3
28.6301345825195	28.7720012664795	28.5517520904541	28.9069862365723	28.7816295623779	Q9BR76	Q9BR76		Coronin-1B	CORO1B	3246	Coronin-1B OS=Homo sapiens OX=9606 GN=CORO1B PE=1 SV=1	Q9Y6N7
31.6346073150635	31.2585029602051	31.3637981414795	31.3576755523682	31.5916538238525	Q9BRA2	Q9BRA2		Thioredoxin domain-containing protein 17	TXNDC17	3247	Thioredoxin domain-containing protein 17 OS=Homo sapiens OX=9606 GN=TXNDC17 PE=1 SV=1	Q9Y6Y8
28.1784515380859	27.8083915710449	28.0390472412109	28.2179412841797	28.2794990539551	Q9BRF8	Q9BRF8		Serine/threonine-protein phosphatase CPPED1	CPPED1	3248	Serine/threonine-protein phosphatase CPPED1 OS=Homo sapiens OX=9606 GN=CPPED1 PE=1 SV=3
31.3218994140625	31.8021640777588	31.5920104980469	31.5622901916504	31.7199192047119	Q9BRK5	Q9BRK5		45 kDa calcium-binding protein	SDF4	3251	45 kDa calcium-binding protein OS=Homo sapiens OX=9606 GN=SDF4 PE=1 SV=1
25.9274368286133	25.8366298675537	25.8422050476074	25.9905338287354	26.4136905670166	Q9BRR6	Q9BRR6		ADP-dependent glucokinase	ADPGK	3254	ADP-dependent glucokinase OS=Homo sapiens OX=9606 GN=ADPGK PE=1 SV=1
27.7549362182617	NaN	27.2745323181152	27.6666164398193	27.5668869018555	Q9BRT3	Q9BRT3		Migration and invasion enhancer 1	MIEN1	3256	Migration and invasion enhancer 1 OS=Homo sapiens OX=9606 GN=MIEN1 PE=1 SV=1
28.1342315673828	28.24658203125	27.9895057678223	28.1694946289063	28.2849349975586	Q9BS26	Q9BS26		Endoplasmic reticulum resident protein 44	ERP44	3259	Endoplasmic reticulum resident protein 44 OS=Homo sapiens OX=9606 GN=ERP44 PE=1 SV=1
28.8013172149658	NaN	27.7172508239746	27.6157569885254	27.3575820922852	Q9BSJ2	Q9BSJ2		Gamma-tubulin complex component 2	TUBGCP2	3262	Gamma-tubulin complex component 2 OS=Homo sapiens OX=9606 GN=TUBGCP2 PE=1 SV=2
26.1325359344482	27.3242301940918	26.8419418334961	26.3685474395752	26.8683242797852	Q9BSJ8	Q9BSJ8		Extended synaptotagmin-1	ESYT1	3263	Extended synaptotagmin-1 OS=Homo sapiens OX=9606 GN=ESYT1 PE=1 SV=1
26.6491069793701	NaN	26.3820037841797	26.1798572540283	27.0660972595215	Q9BT09	Q9BT09		Protein canopy homolog 3	CNPY3	3266	Protein canopy homolog 3 OS=Homo sapiens OX=9606 GN=CNPY3 PE=1 SV=1
27.4075450897217	26.8699722290039	27.0693798065186	27.0761241912842	27.2741775512695	Q9BT73	Q9BT73		Proteasome assembly chaperone 3	PSMG3	3267	Proteasome assembly chaperone 3 OS=Homo sapiens OX=9606 GN=PSMG3 PE=1 SV=1
28.186408996582	28.2437705993652	28.1208992004395	28.1583652496338	28.0240612030029	Q9BT78	Q9BT78		COP9 signalosome complex subunit 4	COPS4	3268	COP9 signalosome complex subunit 4 OS=Homo sapiens OX=9606 GN=COPS4 PE=1 SV=1
28.0207805633545	27.6782169342041	27.9582576751709	28.275110244751	28.1854629516602	Q9BTC0	Q9BTC0		Death-inducer obliterator 1	DIDO1	3270	Death-inducer obliterator 1 OS=Homo sapiens OX=9606 GN=DIDO1 PE=1 SV=5
26.0637950897217	26.0207481384277	25.9635143280029	26.1370582580566	NaN	Q9BTE3	Q9BTE3		Mini-chromosome maintenance complex-binding protein	MCMBP	3273	Mini-chromosome maintenance complex-binding protein OS=Homo sapiens OX=9606 GN=MCMBP PE=1 SV=2
27.0294952392578	27.3122463226318	27.0717334747314	27.2752437591553	27.1344757080078	Q9BTT0	Q9BTT0		Acidic leucine-rich nuclear phosphoprotein 32 family member E	ANP32E	3275	Acidic leucine-rich nuclear phosphoprotein 32 family member E OS=Homo sapiens OX=9606 GN=ANP32E PE=1 SV=1
25.9912261962891	NaN	26.0569095611572	25.7411117553711	26.01047706604	Q9BU02	Q9BU02		Thiamine-triphosphatase	THTPA	3279	Thiamine-triphosphatase OS=Homo sapiens OX=9606 GN=THTPA PE=1 SV=3
29.1905117034912	29.8887004852295	29.9737758636475	30.125955581665	29.1089134216309	Q9BU40	Q9BU40		Chordin-like protein 1	CHRDL1	3280	Chordin-like protein 1 OS=Homo sapiens OX=9606 GN=CHRDL1 PE=1 SV=2
26.8624248504639	26.6723613739014	26.9311180114746	27.034122467041	27.1828136444092	Q9BUH6	Q9BUH6		Protein PAXX	C9orf142	3284	Protein PAXX OS=Homo sapiens OX=9606 GN=PAXX PE=1 SV=2
25.9780807495117	NaN	26.0761852264404	26.40576171875	26.2284488677979	Q9BUJ0	Q9BUJ0		Alpha/beta hydrolase domain-containing protein 14A	ABHD14A	3286	Protein ABHD14A OS=Homo sapiens OX=9606 GN=ABHD14A PE=2 SV=2
26.8566188812256	27.0480155944824	27.1276054382324	27.5368251800537	27.3952560424805	Q9BUL8	Q9BUL8		Programmed cell death protein 10	PDCD10	3288	Programmed cell death protein 10 OS=Homo sapiens OX=9606 GN=PDCD10 PE=1 SV=1
25.4652252197266	25.5470142364502	25.4873237609863	25.635555267334	25.3190002441406	Q9BUN1	Q9BUN1		Protein MENT	MENT	3289	Protein MENT OS=Homo sapiens OX=9606 GN=MENT PE=1 SV=1
27.8585166931152	27.88942527771	27.7903575897217	27.8898315429688	28.1408748626709	Q9BV20	Q9BV20		Methylthioribose-1-phosphate isomerase	MRI1	3295	Methylthioribose-1-phosphate isomerase OS=Homo sapiens OX=9606 GN=MRI1 PE=1 SV=1
28.5277576446533	28.5830860137939	28.856143951416	28.6393413543701	28.6218452453613	Q9BV57	Q9BV57		1,2-dihydroxy-3-keto-5-methylthiopentene dioxygenase	ADI1	3296	Acireductone dioxygenase OS=Homo sapiens OX=9606 GN=ADI1 PE=1 SV=1
28.3095169067383	27.9272785186768	28.3396434783936	28.2454948425293	28.5324115753174	Q9BVG4	Q9BVG4		Protein PBDC1	PBDC1	3301	Protein PBDC1 OS=Homo sapiens OX=9606 GN=PBDC1 PE=1 SV=1
27.9492683410645	27.0516510009766	27.3632755279541	27.4649753570557	27.7886161804199	Q9BVM2	Q9BVM2		Protein DPCD	DPCD	3304	Protein DPCD OS=Homo sapiens OX=9606 GN=DPCD PE=1 SV=2
26.6600341796875	26.1393051147461	25.9700260162354	NaN	26.399320602417	Q9BW91	Q9BW91		ADP-ribose pyrophosphatase, mitochondrial	NUDT9	3311	ADP-ribose pyrophosphatase, mitochondrial OS=Homo sapiens OX=9606 GN=NUDT9 PE=1 SV=1
29.0237979888916	28.7351837158203	28.9823703765869	29.0774745941162	29.1103820800781	Q9BWD1	Q9BWD1		Acetyl-CoA acetyltransferase, cytosolic	ACAT2	3312	Acetyl-CoA acetyltransferase, cytosolic OS=Homo sapiens OX=9606 GN=ACAT2 PE=1 SV=2
27.9251861572266	27.935676574707	27.7445163726807	27.4465579986572	27.3555660247803	Q9BWJ5	Q9BWJ5		Splicing factor 3B subunit 5	SF3B5	3315	Splicing factor 3B subunit 5 OS=Homo sapiens OX=9606 GN=SF3B5 PE=1 SV=1
26.3913116455078	25.9634265899658	25.9047203063965	26.4032764434814	26.7196025848389	Q9BWS9	Q9BWS9		Chitinase domain-containing protein 1	CHID1	3316	Chitinase domain-containing protein 1 OS=Homo sapiens OX=9606 GN=CHID1 PE=1 SV=1
28.4550514221191	28.5751724243164	28.7330513000488	28.5469036102295	28.5530338287354	Q9BX68	Q9BX68		Histidine triad nucleotide-binding protein 2, mitochondrial	HINT2	3319	Adenosine 5-monophosphoramidase HINT2 OS=Homo sapiens OX=9606 GN=HINT2 PE=1 SV=1
26.5966205596924	26.6313152313232	26.6400318145752	26.8051357269287	26.5721893310547	Q9BXJ9;Q6N069	Q9BXJ9		N-alpha-acetyltransferase 15, NatA auxiliary subunit	NAA15	3324	N-alpha-acetyltransferase 15, NatA auxiliary subunit OS=Homo sapiens OX=9606 GN=NAA15 PE=1 SV=1
27.1184253692627	27.2825965881348	27.2664222717285	27.2486190795898	27.208158493042	Q9BXK5	Q9BXK5		Bcl-2-like protein 13	BCL2L13	3325	Bcl-2-like protein 13 OS=Homo sapiens OX=9606 GN=BCL2L13 PE=1 SV=1
27.5973300933838	27.1758842468262	27.7290363311768	28.0360622406006	27.8557281494141	Q9BXP5	Q9BXP5		Serrate RNA effector molecule homolog	SRRT	3326	Serrate RNA effector molecule homolog OS=Homo sapiens OX=9606 GN=SRRT PE=1 SV=1
27.3364543914795	27.4365062713623	27.7221450805664	27.8578052520752	27.5608520507813	Q9BXS5;Q9Y6Q5	Q9BXS5		AP-1 complex subunit mu-1	AP1M1	3328	AP-1 complex subunit mu-1 OS=Homo sapiens OX=9606 GN=AP1M1 PE=1 SV=3
NaN	26.4008026123047	NaN	26.3550968170166	26.7103023529053	Q9BXV9	Q9BXV9		Uncharacterized protein C14orf142	C14orf142	3329	EKC/KEOPS complex subunit GON7 OS=Homo sapiens OX=9606 GN=GON7 PE=1 SV=2
28.4405517578125	28.5412635803223	28.5966911315918	28.6071376800537	28.4798889160156	Q9BY32	Q9BY32		Inosine triphosphate pyrophosphatase	ITPA	3332	Inosine triphosphate pyrophosphatase OS=Homo sapiens OX=9606 GN=ITPA PE=1 SV=2
28.2678966522217	28.3635673522949	28.4688262939453	28.4589290618896	28.370361328125	Q9BY44	Q9BY44		Eukaryotic translation initiation factor 2A;Eukaryotic translation initiation factor 2A, N-terminally processed	EIF2A	3335	Eukaryotic translation initiation factor 2A OS=Homo sapiens OX=9606 GN=EIF2A PE=1 SV=3
26.3356533050537	26.2484016418457	26.1355323791504	25.9349002838135	NaN	Q9BY76	Q9BY76		Angiopoietin-related protein 4	ANGPTL4	3337	Angiopoietin-related protein 4 OS=Homo sapiens OX=9606 GN=ANGPTL4 PE=1 SV=2
27.3840980529785	27.3309097290039	26.645263671875	27.4558353424072	27.7759914398193	Q9BYT8	Q9BYT8		Neurolysin, mitochondrial	NLN	3343	Neurolysin, mitochondrial OS=Homo sapiens OX=9606 GN=NLN PE=1 SV=1
29.0990123748779	28.4731693267822	28.6051959991455	28.7374744415283	28.9810085296631	Q9BZK7	Q9BZK7		F-box-like/WD repeat-containing protein TBL1XR1	TBL1XR1	3347	F-box-like/WD repeat-containing protein TBL1XR1 OS=Homo sapiens OX=9606 GN=TBL1XR1 PE=1 SV=1
28.2005081176758	28.3821201324463	28.8105087280273	28.7802543640137	28.6009502410889	Q9BZM5;Q5VY80;Q6H3X3	Q9BZM5		NKG2D ligand 2	ULBP2	3349	UL16-binding protein 2 OS=Homo sapiens OX=9606 GN=ULBP2 PE=1 SV=1
28.9060688018799	28.957649230957	28.9769458770752	29.0014476776123	29.02170753479	Q9BZZ5	Q9BZZ5		Apoptosis inhibitor 5	API5	3352	Apoptosis inhibitor 5 OS=Homo sapiens OX=9606 GN=API5 PE=1 SV=3
29.6274585723877	29.654426574707	29.5792961120605	29.3109245300293	29.6433219909668	Q9C005	Q9C005		Protein dpy-30 homolog	DPY30	3353	Protein dpy-30 homolog OS=Homo sapiens OX=9606 GN=DPY30 PE=1 SV=1
27.4742126464844	27.1280975341797	27.5907077789307	27.7163333892822	27.6498622894287	Q9C0B1	Q9C0B1		Alpha-ketoglutarate-dependent dioxygenase FTO	FTO	3355	Alpha-ketoglutarate-dependent dioxygenase FTO OS=Homo sapiens OX=9606 GN=FTO PE=1 SV=3
26.0990867614746	26.6817722320557	26.7284526824951	26.3469390869141	27.461311340332	Q9C0C2	Q9C0C2		182 kDa tankyrase-1-binding protein	TNKS1BP1	3357	182 kDa tankyrase-1-binding protein OS=Homo sapiens OX=9606 GN=TNKS1BP1 PE=1 SV=4
26.6679019927979	26.7313041687012	26.8557872772217	26.950159072876	27.5450267791748	Q9C0C4	Q9C0C4		Semaphorin-4C	SEMA4C	3358	Semaphorin-4C OS=Homo sapiens OX=9606 GN=SEMA4C PE=1 SV=2
25.4296913146973	25.4009990692139	25.2136745452881	25.4231338500977	NaN	Q9C0J8	Q9C0J8		pre-mRNA 3 end processing protein WDR33	WDR33	3361	pre-mRNA 3 end processing protein WDR33 OS=Homo sapiens OX=9606 GN=WDR33 PE=1 SV=2
28.243408203125	28.1126708984375	28.3471832275391	28.4771499633789	28.4167537689209	Q9GZL7	Q9GZL7		Ribosome biogenesis protein WDR12	WDR12	3362	Ribosome biogenesis protein WDR12 OS=Homo sapiens OX=9606 GN=WDR12 PE=1 SV=2
27.0322303771973	27.8924388885498	28.4107837677002	28.9486827850342	26.339448928833	Q9GZM7	Q9GZM7		Tubulointerstitial nephritis antigen-like	TINAGL1	3364	Tubulointerstitial nephritis antigen-like OS=Homo sapiens OX=9606 GN=TINAGL1 PE=1 SV=1
27.5599784851074	27.5483379364014	27.4634170532227	27.3451118469238	27.8433799743652	Q9GZN8	Q9GZN8		UPF0687 protein C20orf27	C20orf27	3365	Adipose-secreted signaling protein OS=Homo sapiens OX=9606 GN=ADISSP PE=1 SV=3
NaN	26.3169994354248	26.2817306518555	26.288257598877	NaN	Q9GZP0	Q9GZP0		Platelet-derived growth factor D;Platelet-derived growth factor D, latent form;Platelet-derived growth factor D, receptor-binding form	PDGFD	3366	Platelet-derived growth factor D OS=Homo sapiens OX=9606 GN=PDGFD PE=1 SV=1
26.5252208709717	26.5546607971191	26.3968238830566	26.611047744751	26.8472080230713	Q9GZP4	Q9GZP4		PITH domain-containing protein 1	PITHD1	3367	PITH domain-containing protein 1 OS=Homo sapiens OX=9606 GN=PITHD1 PE=1 SV=1
26.7058277130127	26.3931140899658	26.5481472015381	26.6347808837891	26.2248096466064	Q9GZS3	Q9GZS3		WD repeat-containing protein 61;WD repeat-containing protein 61, N-terminally processed	WDR61	3370	Superkiller complex protein 8 OS=Homo sapiens OX=9606 GN=SKIC8 PE=1 SV=1
26.9768371582031	27.6258907318115	27.4444274902344	27.3658638000488	27.556547164917	Q9GZT8	Q9GZT8		NIF3-like protein 1	NIF3L1	3372	NIF3-like protein 1 OS=Homo sapiens OX=9606 GN=NIF3L1 PE=1 SV=2
26.6445770263672	26.4384441375732	27.4759922027588	26.8582801818848	26.9941005706787	Q9GZT9	Q9GZT9		Egl nine homolog 1	EGLN1	3373	Egl nine homolog 1 OS=Homo sapiens OX=9606 GN=EGLN1 PE=1 SV=1
27.1518020629883	27.0246429443359	27.2910537719727	27.457950592041	27.4995250701904	Q9GZU8	Q9GZU8		Protein FAM192A	FAM192A	3374	PSME3-interacting protein OS=Homo sapiens OX=9606 GN=PSME3IP1 PE=1 SV=1
28.547492980957	28.4083957672119	28.2959651947021	28.7244243621826	28.1868801116943	Q9GZX9	Q9GZX9		Twisted gastrulation protein homolog 1	TWSG1	3375	Twisted gastrulation protein homolog 1 OS=Homo sapiens OX=9606 GN=TWSG1 PE=1 SV=1
26.4381427764893	25.9036407470703	26.1836853027344	26.4639015197754	26.7229919433594	Q9GZZ1	Q9GZZ1		N-alpha-acetyltransferase 50	NAA50	3376	N-alpha-acetyltransferase 50 OS=Homo sapiens OX=9606 GN=NAA50 PE=1 SV=1
26.8734970092773	NaN	26.9074745178223	26.6672267913818	26.5628910064697	Q9H008	Q9H008		Phospholysine phosphohistidine inorganic pyrophosphate phosphatase	LHPP	3378	Phospholysine phosphohistidine inorganic pyrophosphate phosphatase OS=Homo sapiens OX=9606 GN=LHPP PE=1 SV=2
28.8830871582031	29.0055770874023	29.0056838989258	28.6582641601563	29.2504043579102	Q9H013	Q9H013		Disintegrin and metalloproteinase domain-containing protein 19	ADAM19	3379	Disintegrin and metalloproteinase domain-containing protein 19 OS=Homo sapiens OX=9606 GN=ADAM19 PE=1 SV=3
27.7788143157959	28.0763282775879	28.4659881591797	28.2294483184814	28.2551193237305	Q9H074	Q9H074		Polyadenylate-binding protein-interacting protein 1	PAIP1	3380	Polyadenylate-binding protein-interacting protein 1 OS=Homo sapiens OX=9606 GN=PAIP1 PE=1 SV=1
27.3548107147217	27.9196281433105	28.0293369293213	27.633186340332	27.3384113311768	Q9H0D6	Q9H0D6		5-3 exoribonuclease 2	XRN2	3384	5-3 exoribonuclease 2 OS=Homo sapiens OX=9606 GN=XRN2 PE=1 SV=1
26.2611770629883	26.5663356781006	26.839900970459	26.4140777587891	26.3625564575195	Q9H0E2	Q9H0E2		Toll-interacting protein	TOLLIP	3385	Toll-interacting protein OS=Homo sapiens OX=9606 GN=TOLLIP PE=1 SV=1
27.1817722320557	27.197135925293	27.1946029663086	27.3878002166748	27.5376415252686	Q9H0R4	Q9H0R4		Haloacid dehalogenase-like hydrolase domain-containing protein 2	HDHD2	3388	Haloacid dehalogenase-like hydrolase domain-containing protein 2 OS=Homo sapiens OX=9606 GN=HDHD2 PE=1 SV=1
26.888786315918	NaN	26.6478729248047	26.6172275543213	NaN	Q9H0U4;Q92928	Q9H0U4;Q92928		Ras-related protein Rab-1B;Putative Ras-related protein Rab-1C	RAB1B;RAB1C	3389	Ras-related protein Rab-1B OS=Homo sapiens OX=9606 GN=RAB1B PE=1 SV=1;Putative Ras-related protein Rab-1C OS=Homo sapiens OX=9606 GN=RAB1C PE=5 SV=2
29.1271133422852	29.0729866027832	29.1380462646484	28.9650192260742	29.1769313812256	Q9H0W9	Q9H0W9		Ester hydrolase C11orf54	C11orf54	3390	Ester hydrolase C11orf54 OS=Homo sapiens OX=9606 GN=C11orf54 PE=1 SV=1
[truncated: 286 more rows]

## Sheet: WM9_RES full list +LFQ
11_3p1	12_3p2	13_3p3	14_3p4	15_3p5	Protein IDs	Majority protein IDs	Protein names	Gene names	id	Fasta headers	Majority protein IDs
[truncated: 1,648 more rows]

## Sheet: Hs294T_C full list +LFQ
01_5p1	02_5p2	03_5p3	04_5p4	05_5p5	Protein IDs	Majority protein IDs	Protein names	Gene names	id	Fasta headers	Majority protein IDs
[truncated: 1,401 more rows]

[truncated: 37 more sheets: Hs294T_RES full list +LFQ, WM9_C GO raport-CC, WM9_C GO raport-MF, WM9_C GO raport-BP, WM9_C GO raport-RP, WM9_RES GO report-CC, WM9_RES GO report-MF, WM9_RES GO report-BP, WM9_RES GO report-RP, Hs294T_C GO report-CC, Hs294T_C GO report-MF, Hs294T_C GO report-BP, Hs294T_C GO report-RP, Hs294T_RES GO report-CC, Hs294T_RES GO report-MF, Hs294T_RES GO report-BP, Hs294T_RES GO report-RP, Shared Proteins GO report-CC, Shared Proteins GO report-MF, Shared Proteins GO report-BP …]
